# Supplementary material for: Discrete, recurrent, and scalable patterns in non-operant judgement underlie affective picture ratings
Source: Cogn Process. 2024 Dec 7;26(2):257–81. doi: 10.1007/s10339-024-01250-9 (PMC12055920; doi:10.1007/s10339-024-01250-9)
Supplement: Supplementary file 1 — Supplementary file1 (XLSX 524 kb) [file 10339_2024_1250_MOESM1_ESM.xlsx]

## Sheet: EBS
id	risk_aversion	loss_resilience	positive_offset	negative_offset	positive_apex	negative_apex	positive_turning_point	negative_turning_point	mean_radial_distance	radial_std	mean_polar_angle	polar_std	loss_aversion	negative_area	positive_area	Age (Add 18 years)
003F314E-9A62-E611-8111-125BDAFF1DF1	0.263	0.317	0.134	-0.299	1.293	1.721	1.745	1.471	2.577	0.325	49.636	45.368	0.616	3.538	3.181	46
00464875-F062-E611-8111-125BDAFF1DF1	0.428	0.411	0.061	-0.128	1.092	1.329	1.51	1.556	2.687	0.419	56.916	38.528	0.593	2.749	2.294	35
0087F8CF-9762-E611-8111-125BDAFF1DF1	0.387	0.301	0.138	-0.262	1.29	1.575	1.529	1.515	2.857	0.227	45.801	40.297	0.663	3.172	2.635	8
059D4E99-F062-E611-8111-125BDAFF1DF1	0.315	0.451	0.082	-0.052	1.041	1.228	1.244	1.627	2.178	0.645	45	49.295	1.224	2.666	1.74	2
05C2C708-9762-E611-8111-125BDAFF1DF1	0.467	0.272	0.093	-0.113	1.214	0.842	2.95	0.791	2.607	0.236	48.895	41.364	0.992	0.902	5.099	8
0B84A5B4-9A62-E611-8111-125BDAFF1DF1	0.494	0.423	0.019	-0.124	1.073	1.204	2.041	1.525	2.788	0.157	52.43	44.258	0.279	2.666	2.95	23
0BBF5987-F062-E611-8111-125BDAFF1DF1	0.53	0.403	0.11	-0.084	0.796	1.452	1.096	1.545	2.513	0.555	45	49.295	0.954	2.986	1.193	48
0BCDA9CF-9D62-E611-8111-125BDAFF1DF1	0.233	0.317	0.117	-0.186	1.927	1.593	2.783	1.566	2.485	0.48	28.09	36.082	0.753	3.347	7.21	6
0F7B45F5-A962-E611-8111-125BDAFF1DF1	0.449	0.415	0.09	-0.035	1.662	1.719	1.77	2.034	2.752	0.242	66.971	20.218	1.506	4.676	2.692	17
0FC2C708-9762-E611-8111-125BDAFF1DF1	0.574	0.237	0.001	-0.144	1.503	1.166	1.803	1.091	2.48	0.342	40.079	32.082	0.039	1.867	3.591	20
0FDC919C-9662-E611-8111-125BDAFF1DF1	0.34	0.462	0.128	-0.12	1.19	1.097	1.617	1.569	2.792	0.159	37.5	44.244	1.111	2.397	2.646	36
1000A1C7-EF62-E611-8111-125BDAFF1DF1	0.548	0.284	0.109	-0.12	0.898	1.062	1.984	0.943	2.626	0.336	41.117	45.838	0.894	1.391	2.482	17
10F29E90-9662-E611-8111-125BDAFF1DF1	0.371	0.105	0.122	-0.131	1.096	1.057	1.655	0.9	2.523	0.221	39.691	30.383	0.989	1.338	3.041	9
11488630-9662-E611-8111-125BDAFF1DF1	0.445	0.161	0.062	-0.281	0.962	1.318	1.594	0.91	2.643	0.259	64.769	35.509	0.447	1.609	2.151	12
11786A45-B060-E611-8111-125BDAFF1DF1	0.397	0.226	0.121	-0.125	1.151	0.562	1.189	0.488	2.649	0.282	46.631	40.33	1.413	0.382	1.852	12
126B5996-B260-E611-8111-125BDAFF1DF1	0.316	0.284	0.233	-0.372	1.687	1.654	1.605	1.263	2.841	0.134	65.387	27.356	0.831	2.833	3.21	25
12C2C708-9762-E611-8111-125BDAFF1DF1	0.23	0.426	0.23	-0.125	1.125	1.363	1.563	1.486	2.768	0.212	35.518	44.107	1.249	2.762	2.384	26
135DC620-605E-E611-8111-125BDAFF1DF1	0.243	0.445	0.136	-0.111	1.241	1.207	1.398	2.708	2.689	0.171	56.868	39.794	1.34	4.712	2.576	46
14044DAB-F062-E611-8111-125BDAFF1DF1	0.436	0.29	0.049	-0.128	1.522	1.178	1.942	1.474	2.637	0.236	39.378	36.13	0.638	2.608	3.962	6
14B19D60-9862-E611-8111-125BDAFF1DF1	0.355	0.447	0.103	-0.118	1.012	1.347	1.734	1.542	2.134	1.116	40.831	45.955	0.85	2.803	2.46	17
151DE614-9B62-E611-8111-125BDAFF1DF1	0.452	0.244	0.08	-0.307	1.226	1.614	1.867	1.396	2.722	0.371	39.238	44.798	0.443	3.452	3.053	16
1554E720-9B62-E611-8111-125BDAFF1DF1	0.394	0.325	0.188	-0.1	1.263	1.306	1.363	1.614	2.782	0.115	52.945	42.091	1.413	2.893	2.777	10
1582E811-9A62-E611-8111-125BDAFF1DF1	0.209	0.317	0.166	-0.253	0.984	1.553	1.092	1.48	2.572	0.554	56.045	39.776	0.633	3.135	1.516	24
172E0C0F-9962-E611-8111-125BDAFF1DF1	0.359	0.209	0.078	-0.209	1.182	1.35	1.586	1.48	2.792	0.193	53.075	37.105	0.554	2.722	2.59	16
176EB488-B160-E611-8111-125BDAFF1DF1	0.33	0.103	0.142	-0.159	1.253	1.539	1.21	1.372	2.285	0.486	39.881	37.641	0.772	2.952	2.152	2
179E8B6C-9C62-E611-8111-125BDAFF1DF1	0.18	0.51	0.161	-0.019	1.213	0.915	2.521	1.479	2.675	0.389	48.698	45.964	3.979	1.806	4.238	24
18ADCB1A-605E-E611-8111-125BDAFF1DF1	0.604	0.292	0.116	-0.155	1.253	0.847	3.391	0.73	2.334	0.627	45	49.295	1.052	0.864	6.103	14
1B334CCF-F062-E611-8111-125BDAFF1DF1	0.542	0.317	0.007	-0.13	1.133	0.839	1.823	1.399	2.549	0.614	45	49.295	0.135	1.72	2.757	44
1BE980E7-F062-E611-8111-125BDAFF1DF1	0.398	0.249	0.085	-0.157	1.2	1.339	1.278	1.511	2.628	0.464	52.119	34.898	0.668	2.734	2.045	31
1C343460-9A62-E611-8111-125BDAFF1DF1	0.36	0.542	0.072	-0.011	1.248	1.193	1.654	1.912	2.716	0.172	48.883	45.838	3.703	3.036	2.79	39
1CDB494B-F062-E611-8111-125BDAFF1DF1	0.219	0.439	0.167	-0.209	1.215	1.168	1.336	1.442	2.726	0.316	34.263	44.296	0.866	2.414	2.191	4
1DD68E8A-9662-E611-8111-125BDAFF1DF1	0.294	0.11	0.12	-0.181	1.119	0.939	1.504	1.026	2.305	0.586	41.134	41.348	0.934	1.313	2.53	7
1DF6864A-685E-E611-8111-125BDAFF1DF1	0.447	0.33	0.045	-0.103	1.087	1.275	1.504	1.458	2.635	0.499	50.369	41.154	0.551	2.541	2.198	47
1EC9C40E-9762-E611-8111-125BDAFF1DF1	0.156	0.153	0.303	-0.264	1.715	1.701	1.524	1.472	2.546	0.855	33.431	44.538	1.068	3.37	3.498	25
1FDE57B7-F062-E611-8111-125BDAFF1DF1	0.231	0.344	0.41	-0.228	1.281	1.547	1.478	1.503	2.767	0.473	37.5	44.244	1.239	3.092	2.542	46
1FED5251-645E-E611-8111-125BDAFF1DF1	0.169	0.387	0.203	-0.139	1.567	1.397	1.441	1.669	2.561	0.424	48.555	46.064	1.308	3.112	3.327	49
20BA2BE3-BA60-E611-8111-125BDAFF1DF1	0.37	0.201	0.166	-0.13	1.273	1.377	1.403	1.523	2.703	0.287	52.244	44.3	1.086	2.848	2.385	39
20E18C6C-9662-E611-8111-125BDAFF1DF1	0.445	0.446	0.045	-0.102	1.359	1.398	1.573	1.502	2.609	0.287	43.968	40.3	0.634	2.83	2.845	27
21BAE935-9A62-E611-8111-125BDAFF1DF1	0.426	0.359	0.099	-0.121	0.749	1.071	1.314	1.043	2.426	0.723	57.977	38.044	0.857	1.512	1.982	41
21DFC8CF-9962-E611-8111-125BDAFF1DF1	0.282	0.354	0.118	-0.075	1.032	1.656	1.506	1.402	2.562	0.612	52.094	44.337	1.236	3.081	2.125	35
2435AFE1-9D62-E611-8111-125BDAFF1DF1	0.22	0.357	0.232	-0.206	1.498	1.493	1.466	1.779	2.837	0.099	61.181	32.777	1.015	3.543	3.213	36
24ED5251-645E-E611-8111-125BDAFF1DF1	0.403	0.224	0.087	-0.375	1.509	1.736	1.566	1.481	2.699	0.294	46.351	40.461	0.438	3.546	3.135	39
257A9EC6-9662-E611-8111-125BDAFF1DF1	0.12	0.547	0.16	-0.122	1.307	1.317	1.558	1.841	2.46	0.177	52.359	42.024	1.248	3.304	3.216	32
2616ADE4-BB60-E611-8111-125BDAFF1DF1	0.29	0.291	0.331	-0.111	1.332	1.06	1.255	1.247	2.529	0.422	61.448	36.297	2.056	1.808	3.483	38
2736E333-695E-E611-8111-125BDAFF1DF1	0.342	0.343	0.073	-0.092	0.931	1.323	1.762	1.339	2.612	0.399	50.941	37.687	0.815	2.359	2.394	34
27D7D852-B160-E611-8111-125BDAFF1DF1	0.487	0.31	0.042	-0.286	1.23	1.545	1.569	1.513	2.859	0.201	52.71	44.204	0.302	3.116	2.546	33
27EF8D20-4A63-E611-8111-125BDAFF1DF1	0.355	0.322	0.105	-0.174	1.075	1.236	1.871	1.322	2.414	0.708	49.016	45.75	0.785	2.261	2.884	46
286DE2FA-A662-E611-8111-125BDAFF1DF1	0.381	0.132	0.171	-0.149	1.415	1.684	1.749	1.46	2.554	0.175	56.466	44.503	1.046	3.311	3.299	15
2931E62D-695E-E611-8111-125BDAFF1DF1	0.251	0.262	0.115	-0.128	0.917	1.035	0.774	1.229	2.001	1.113	36.526	34.739	0.841	1.835	0.954	38
2A044DAB-F062-E611-8111-125BDAFF1DF1	0.378	0.354	0.114	-0.249	1.215	1.483	1.522	1.525	2.865	0.16	50.72	44.817	0.623	3.098	2.486	2
2AE9C45F-665E-E611-8111-125BDAFF1DF1	0.264	0.312	0.387	-0.367	1.664	1.638	1.519	1.476	2.933	0.1	52.546	44.234	1.02	3.317	3.363	20
2B13AC94-B160-E611-8111-125BDAFF1DF1	0.229	0.44	0.16	-0.162	1.396	1.364	1.271	1.957	2.48	0.314	46.631	36.998	1.042	4.104	2.381	13
2B824C7B-F062-E611-8111-125BDAFF1DF1	0.395	0.481	0.094	-0.123	1.426	1.232	1.614	1.804	2.637	0.326	53.719	40.97	0.841	3.033	3.147	33
2B969D26-685E-E611-8111-125BDAFF1DF1	0.225	0.272	0.302	-0.361	1.498	1.579	1.456	1.5	2.662	0.279	51.03	44.687	0.883	3.156	2.92	30
2BBE734C-615E-E611-8111-125BDAFF1DF1	0.174	0.261	0.292	-0.134	1.038	1.247	0.989	1.43	2.723	0.175	49.226	41.515	1.249	2.485	1.369	2
2C2D8B02-8863-E611-8111-125BDAFF1DF1	0.32	0.439	0.168	-0.095	1.333	1.266	1.481	1.667	2.507	0.617	45	49.295	1.388	2.812	2.662	44
2CD27B37-1263-E611-8111-125BDAFF1DF1	0.365	0.453	0.074	-0.12	1.549	1.078	1.453	1.447	2.631	0.405	49.148	45.665	0.816	2.151	2.995	46
2DAEAC8E-B160-E611-8111-125BDAFF1DF1	0.37	0.081	0.078	-0.375	1.568	1.72	1.561	1.535	2.295	0.596	52.5	44.244	0.416	3.534	3.26	17
2E839BCC-9662-E611-8111-125BDAFF1DF1	0.416	0.432	0.121	-0.199	1.027	0.885	1.22	1.141	2.716	0.172	29.93	36.709	0.741	2.632	1.707	2
2E87D280-B860-E611-8111-125BDAFF1DF1	0.138	0.188	0.327	-0.295	1.545	1.611	1.446	1.491	2.474	0.784	33.23	44.61	0.974	3.231	3.115	13
303F542A-9C62-E611-8111-125BDAFF1DF1	0.23	0.232	0.375	-0.375	1.855	1.656	1.497	1.5	2.728	0.355	52.5	44.244	1	3.312	3.788	4
309058D2-B260-E611-8111-125BDAFF1DF1	0.125	0.267	0.342	-0.385	0.986	1.701	1.068	1.531	2.865	0.119	37.269	44.2	0.681	3.463	1.409	26
31DE57B7-F062-E611-8111-125BDAFF1DF1	0.433	0.323	0.049	-0.091	1.294	1.231	1.734	1.232	2.431	0.316	54.721	30.763	0.771	2.028	3.021	8
320D4ED5-F062-E611-8111-125BDAFF1DF1	0.158	0.414	0.288	-0.084	1.816	1.454	1.512	1.505	2.591	0.472	42.629	38.218	1.933	2.905	3.685	35
3402D6F3-9962-E611-8111-125BDAFF1DF1	0.486	0.485	0.03	-0.109	1.054	1.412	1.533	1.548	2.627	0.321	52.5	44.244	0.404	2.927	2.155	37
349BD3DB-9962-E611-8111-125BDAFF1DF1	0.376	0.235	0.056	-0.111	0.947	1.217	2.15	2.474	2.712	0.149	45.225	43.088	0.697	4.141	2.834	26
34FF77E0-B860-E611-8111-125BDAFF1DF1	0.381	0.385	0.04	-0.146	-6.513	1.526	-14.617	1.477	2.543	0.403	47.477	31.479	0.422	3.111	126.005	12
3500A54E-9662-E611-8111-125BDAFF1DF1	0.546	0.314	0.103	-0.186	0.894	1.32	1.537	1.487	2.529	0.512	45	49.295	0.618	2.622	1.891	24
36519D54-9662-E611-8111-125BDAFF1DF1	0.482	0.248	0.022	-0.128	1.212	1.651	1.556	1.522	2.571	0.505	52.244	44.3	0.302	3.416	2.49	4
3681453F-9962-E611-8111-125BDAFF1DF1	0.453	0.397	0.054	-0.124	1.216	1.042	1.596	1.845	2.59	0.362	52.43	44.258	0.636	2.685	2.595	3
36A580BA-9662-E611-8111-125BDAFF1DF1	-0.244	0.306	0.143	-0.182	1.071	1.315	0.837	1.436	2.298	0.511	33.534	44.503	0.789	2.989	1.212	11
399DAE4F-A062-E611-8111-125BDAFF1DF1	0.368	0.284	0.186	-0.258	1.207	1.588	1.524	1.491	2.848	0.135	49.186	41.485	0.791	3.305	2.458	2
3A0CC18E-B560-E611-8111-125BDAFF1DF1	0.089	0.144	0.254	-0.324	1.325	1.731	1.409	1.511	2.477	0.273	60.845	39.481	0.825	3.585	3.111	34
3F08B582-B160-E611-8111-125BDAFF1DF1	0.499	0.185	0.017	-0.153	0.745	1.45	1.78	1.135	2.379	0.787	55.684	44.283	0.206	2.201	1.834	5
3FA3AEE4-9662-E611-8111-125BDAFF1DF1	0.31	0.153	0.131	-0.293	1.042	1.57	1.56	1.622	2.603	0.391	54.751	44.129	0.597	3.432	2.344	30
3FAEBD92-B860-E611-8111-125BDAFF1DF1	0.431	0.222	0.083	-0.138	1.05	1.473	1.397	1.259	2.582	0.167	67.594	34.857	0.7	2.489	1.96	31
4000A54E-9662-E611-8111-125BDAFF1DF1	0.357	0.229	0.064	-0.103	1.043	0.947	2.043	0.72	2.687	0.216	44.638	42.619	0.888	0.9	2.947	4
400CBC73-A762-E611-8111-125BDAFF1DF1	0.384	0.601	0.121	-0.113	1.479	2.159	1.47	3.085	2.188	0.436	52.621	33.857	1.077	9.264	2.979	26
41F68972-9662-E611-8111-125BDAFF1DF1	0.514	0.342	0.013	-0.077	1.121	0.984	1.581	1.809	2.699	0.259	40.572	45.491	0.302	2.452	2.351	8
4204E62D-4763-E611-8111-125BDAFF1DF1	0.432	0.431	0.074	-0.045	1.114	1.091	1.559	1.074	2.492	0.349	54.111	44.092	1.401	1.55	2.324	30
420FA8DE-9662-E611-8111-125BDAFF1DF1	0.183	0.329	0.168	-0.118	1.304	0.996	1.035	1.154	2.239	0.82	33.335	44.572	1.285	1.543	1.835	22
42E980E7-F062-E611-8111-125BDAFF1DF1	0.244	0.433	0.134	-0.046	1.415	1.123	1.419	1.052	2.545	0.546	34.11	44.333	2.069	1.55	2.731	10
434DFC38-9762-E611-8111-125BDAFF1DF1	0.471	0.377	0.092	-0.09	1.384	1.261	1.63	1.511	2.386	0.566	50.43	41.18	1.066	2.618	3.039	6
436188B4-9662-E611-8111-125BDAFF1DF1	0.57	0.177	0.002	-0.181	1.119	1.589	2.228	1.487	2.703	0.259	42.028	46.497	0.035	3.391	3.323	44
43B55CA4-685E-E611-8111-125BDAFF1DF1	0.14	0.283	0.375	-0.375	1.758	1.689	1.527	1.463	2.861	0.186	41.383	41.213	1	3.45	3.586	23
46E060E9-5E5E-E611-8111-125BDAFF1DF1	0.333	0.198	0.085	-0.15	0.716	1.376	0.797	1.175	2.634	0.53	53.033	42.132	0.58	2.182	0.761	43
46E18C6C-9662-E611-8111-125BDAFF1DF1	0.391	0.369	0.121	-0.134	0.961	1.421	1.117	1.527	2.537	0.541	37.509	44.245	0.783	2.882	1.465	29
46F45F2D-645E-E611-8111-125BDAFF1DF1	0.378	0.28	0.229	-0.174	1.478	1.29	1.459	1.512	2.521	0.451	37.998	44.362	1.248	2.633	3.035	49
470F34D7-BA60-E611-8111-125BDAFF1DF1	0.248	0.291	0.134	-0.195	1.414	1.194	1.432	0.818	2.376	0.237	58.177	33.982	0.919	1.302	2.858	35
47D1F4B8-4863-E611-8111-125BDAFF1DF1	0.467	0.178	0.119	-0.278	1.252	1.406	1.692	1.269	2.455	0.282	52.006	41.736	0.655	2.53	2.922	36
4A47BCC3-9B62-E611-8111-125BDAFF1DF1	0.485	0.252	0.223	-0.143	1.309	1.292	1.787	1.414	2.714	0.161	45.04	38.052	1.145	2.709	3.333	15
4D2B7D0F-F062-E611-8111-125BDAFF1DF1	0.464	0.357	0.091	-0.103	0.885	1.299	1.357	1.357	2.514	0.351	63.739	35.862	0.82	2.381	1.792	3
4F919CA0-B160-E611-8111-125BDAFF1DF1	0.512	0.263	0.016	-0.148	1.1	1.461	1.603	1.543	2.798	0.191	64.273	35.831	0.216	3.025	2.336	3
50849E99-9962-E611-8111-125BDAFF1DF1	0.084	0.242	0.336	-0.21	1.631	1.651	1.225	1.517	2.185	0.972	45	49.295	1.186	3.342	2.658	25
5293EB20-9762-E611-8111-125BDAFF1DF1	0.37	0.241	0.068	-0.375	1.394	1.656	1.753	1.372	2.845	0.193	27.985	37.219	0.381	3.6	3.281	43
532E63F2-B860-E611-8111-125BDAFF1DF1	0.337	0.509	0.074	-0.118	0.858	1.163	1.808	1.539	2.872	0.151	33.705	44.448	0.686	2.464	2.13	45
53CC5498-4A63-E611-8111-125BDAFF1DF1	0.267	0.033	0.125	-0.262	0.534	1.403	0.553	1.157	2.652	0.349	56.218	44.424	0.468	2.284	0.394	8
53F1CB9C-9C62-E611-8111-125BDAFF1DF1	0.49	0.244	0.02	-0.136	1.39	1.395	1.483	1.382	2.731	0.103	44.721	29.061	0.305	2.701	2.705	4
575B5484-9A62-E611-8111-125BDAFF1DF1	0.106	0.261	0.378	-0.387	1.955	1.633	1.507	1.511	2.621	0.407	34.428	44.259	0.978	3.285	3.976	24
577586F9-F062-E611-8111-125BDAFF1DF1	0.382	0.423	0.119	-0.23	1.327	1.296	1.388	1.485	2.484	0.191	36.525	44.11	0.726	2.711	2.486	14
57DE57B7-F062-E611-8111-125BDAFF1DF1	0.349	0.386	0.074	-0.091	0.84	1.002	1.842	1.703	2.707	0.449	50.615	44.864	0.865	2.331	2.16	49
58012126-B360-E611-8111-125BDAFF1DF1	0.209	0.144	0.125	-0.201	0.85	0.819	1.168	0.692	2.464	0.439	50.246	45.04	0.909	0.755	1.358	32
58AB5E0A-B960-E611-8111-125BDAFF1DF1	0.159	0.047	0.246	-0.151	1.52	1.45	1.644	1.231	2.411	0.284	59.46	39.864	1.321	2.417	3.472	42
593F4A34-B960-E611-8111-125BDAFF1DF1	0.459	0.503	0.034	-0.196	1.069	1.37	1.183	1.623	2.664	0.243	59.076	37.26	0.324	3.044	1.614	3
597A9EC6-9662-E611-8111-125BDAFF1DF1	0.325	0.059	0.072	-0.125	2.446	0.58	11.706	0.457	2.095	0.731	54.258	40.544	0.967	0.359	40.157	11
59A58BC2-B860-E611-8111-125BDAFF1DF1	0.174	0.449	0.104	-0.096	0.731	1.107	0.634	1.371	2.028	0.376	25.75	35.219	0.886	2.131	0.619	15
59DA887E-9662-E611-8111-125BDAFF1DF1	0.492	0.153	0.037	-0.187	1.042	1.132	1.5	0.976	2.355	1.174	49.56	46.141	0.428	1.479	2.083	37
5AC5969F-9962-E611-8111-125BDAFF1DF1	0.438	0.118	0.237	-0.131	1.102	0.719	1.381	0.644	2.765	0.078	60.49	34.057	1.795	0.644	2.723	3
5B637748-9C62-E611-8111-125BDAFF1DF1	0.534	0.272	0.012	-0.148	1.282	1.288	1.483	1.496	2.592	0.304	40.246	33.103	0.209	2.897	2.507	30
5C7A8CCA-B160-E611-8111-125BDAFF1DF1	0.453	0.275	0.102	-0.134	1.502	1.009	1.691	1.185	2.643	0.271	36.665	34.229	0.972	1.858	3.442	21
5D7D4278-9A62-E611-8111-125BDAFF1DF1	0.179	0.134	0.24	-0.368	1.294	1.302	1.469	1.123	2.796	0.168	57.376	40.026	1.009	2.014	2.697	16
5DE525D3-9C62-E611-8111-125BDAFF1DF1	0.37	0.274	0.107	-0.193	1.041	1.382	1.575	1.205	2.113	1.063	45.761	35.413	0.687	2.253	2.455	38
5DFB0989-4863-E611-8111-125BDAFF1DF1	0.189	-0.105	0.211	-0.254	1.402	1.64	1.322	1.215	2.574	0.364	55.554	40.356	0.886	2.682	2.49	20
5E13C46E-605E-E611-8111-125BDAFF1DF1	0.519	0.39	0.016	-0.152	1.531	1.587	1.602	1.553	2.859	0.112	45.392	40.261	0.223	3.252	3.197	26
5E447B01-F262-E611-8111-125BDAFF1DF1	0.515	0.353	0.017	-0.138	0.944	1.279	1.559	1.505	2.846	0.169	54.324	44.098	0.241	2.58	1.971	49
5F00E51A-9762-E611-8111-125BDAFF1DF1	0.328	0.342	0.131	-0.094	1.38	1.498	1.614	1.38	2.665	0.222	49.984	41.152	1.255	2.749	3.076	4
5FF44AD7-F162-E611-8111-125BDAFF1DF1	0.17	0.5	0.147	-0.118	1.306	1.379	1.294	1.852	2.109	1.088	49.746	39.993	1.17	3.466	2.335	44
601B3F57-F062-E611-8111-125BDAFF1DF1	0.575	0.46	0.116	-0.108	3.065	1.327	11.018	1.535	2.766	0.136	39.28	44.817	0.788	2.844	46.37	21
60694440-B960-E611-8111-125BDAFF1DF1	0.283	0.229	0.132	-0.286	1.595	1.702	1.487	1.5	2.572	0.621	55.572	44.259	0.658	3.405	3.213	37
6173803C-9662-E611-8111-125BDAFF1DF1	0.445	0.219	0.186	-0.221	1.464	1.504	1.491	1.517	2.581	0.286	39.76	36.173	0.9	3.117	3.02	6
63403A3F-9B62-E611-8111-125BDAFF1DF1	0.218	0.44	0.14	-0.118	1.582	1.464	1.456	1.922	2.196	0.45	34.525	44.239	1.114	4.015	3.103	17
654DE50B-BA60-E611-8111-125BDAFF1DF1	0.195	0.421	0.303	-0.123	1.473	1.378	1.387	1.485	2.62	0.408	41.458	40.646	1.516	2.767	2.729	31
65EB03F0-625E-E611-8111-125BDAFF1DF1	0.346	0.436	0.13	-0.085	1.279	1.38	1.546	1.619	2.814	0.18	43.899	40.368	1.276	2.952	2.763	48
66E525D3-9C62-E611-8111-125BDAFF1DF1	0.421	0.194	0.085	-0.199	1.191	1.757	1.521	1.484	2.78	0.219	53.086	44.148	0.536	3.588	2.433	44
67644FAF-1263-E611-8111-125BDAFF1DF1	0.18	0.13	0.231	-0.167	1.357	1.055	1.263	1.011	2.657	0.241	57.018	30.264	1.293	1.433	2.43	9
6950B898-B860-E611-8111-125BDAFF1DF1	0.355	0.453	0.106	-0.044	1.228	0.983	1.503	1.633	2.717	0.297	34.581	44.228	1.853	2.158	2.529	10
69A8616D-1263-E611-8111-125BDAFF1DF1	0.483	0.262	0.017	-0.217	3.929	1.212	11.162	0.722	2.621	0.188	61.785	37.286	0.236	1.145	59.205	5
69DC620F-645E-E611-8111-125BDAFF1DF1	0.367	0.263	0.245	-0.257	1.381	1.69	1.64	1.507	2.335	1.159	44.916	45	0.92	3.453	3.132	8
6A8EE862-B860-E611-8111-125BDAFF1DF1	0.173	0.062	0.245	-0.365	1.354	1.58	1.563	1.586	2.394	0.514	44.739	40.251	0.778	3.383	2.875	34
6BDAA081-9762-E611-8111-125BDAFF1DF1	0.253	0.551	0.234	-0.113	1.653	1.057	1.533	1.623	2.566	0.426	48.999	45.761	1.717	2.34	3.373	9
6C0CB67B-4763-E611-8111-125BDAFF1DF1	0.21	0.41	0.101	-0.166	0.823	1.074	0.634	1.314	2.463	0.357	34.484	44.247	0.652	2.246	0.692	35
6C6188B4-9662-E611-8111-125BDAFF1DF1	0.445	0.339	0.088	-0.107	0.869	1.258	1.81	2.457	2.207	1.151	54.451	38.41	0.841	4.305	2.353	7
6CC216A4-A762-E611-8111-125BDAFF1DF1	0.353	0.275	0.105	-0.16	1.32	1.528	1.397	1.484	2.515	0.592	45.406	40.262	0.754	3.048	2.515	20
6D229643-F262-E611-8111-125BDAFF1DF1	0.151	0.357	0.271	-0.091	1.437	1.558	1.461	1.523	2.618	0.485	35.115	37.044	1.793	3.175	2.903	45
6D73803C-9662-E611-8111-125BDAFF1DF1	0.388	0.418	0.199	-0.164	1.177	1.036	1.787	1.293	2.607	0.182	50.863	44.755	1.032	1.972	3.05	8
6DD126B7-A262-E611-8111-125BDAFF1DF1	0.176	0.312	0.265	-0.132	1.752	1.528	1.525	1.491	2.572	0.868	52.546	44.234	1.485	3.072	3.58	21
6DD58966-9C62-E611-8111-125BDAFF1DF1	0.457	0.175	0.155	-0.197	1.562	1.531	1.487	1.39	2.454	0.547	47.982	40.907	0.845	2.851	3.131	21
72BCA6C0-9A62-E611-8111-125BDAFF1DF1	0.298	0.176	0.275	-0.406	1.49	1.675	1.513	1.543	2.678	0.294	61.042	36.318	0.848	3.446	3.009	29
734B7BC0-9662-E611-8111-125BDAFF1DF1	0.33	0.574	0.107	-0.092	0.841	1.41	1.692	1.533	2.657	0.273	34.014	44.358	0.964	2.836	2.04	39
74D36E10-B960-E611-8111-125BDAFF1DF1	0.268	0.292	0.168	-0.11	0.888	1.155	1.043	1.344	2.759	0.121	41.491	39.223	1.045	2.162	1.35	4
7554E720-9B62-E611-8111-125BDAFF1DF1	0.267	0.436	0.152	-0.301	1.056	1.438	1.617	1.595	2.7	0.187	59.418	34.947	0.747	3.185	3.614	47
7951A49A-B160-E611-8111-125BDAFF1DF1	0.431	0.238	0.06	-0.166	0.929	1.082	1.333	1.48	2.641	0.371	56.665	44.571	0.494	2.412	1.652	8
7A7166FC-4563-E611-8111-125BDAFF1DF1	0.33	0.336	0.086	-0.12	1.165	1.471	1.161	1.421	2.342	0.627	39.173	34.756	0.737	2.91	1.803	44
7B8F9466-9662-E611-8111-125BDAFF1DF1	0.26	0.444	0.252	-0.121	1.46	1.147	1.56	1.498	2.749	0.203	42.061	40.514	1.565	2.519	3.077	22
7BD8D6AB-1863-E611-8111-125BDAFF1DF1	0.328	0.346	0.132	-0.203	1.238	1.383	1.511	1.511	2.821	0.114	45	40.249	0.784	2.785	2.616	16
7D833E5D-F062-E611-8111-125BDAFF1DF1	0.206	0.305	0.214	-0.16	0.856	0.868	1.051	1.596	2.754	0.305	52.5	44.244	1.036	1.905	1.225	4
7E3C8D85-F262-E611-8111-125BDAFF1DF1	0.641	0.449	0.112	-0.144	-1.275	1.049	-3.251	1.123	2.485	0.297	46.476	40.45	0.785	1.757	5.322	3
84AF9D65-A162-E611-8111-125BDAFF1DF1	0.367	0.37	0.173	-0.104	1.334	1.709	1.518	1.507	2.752	0.363	55.385	44.221	1.348	3.443	2.707	37
886C3E45-9B62-E611-8111-125BDAFF1DF1	0.345	0.339	0.056	-0.123	1.393	1.468	1.734	1.502	2.304	0.584	30.425	38.819	0.645	2.933	3.236	48
887CEF42-4963-E611-8111-125BDAFF1DF1	0.168	0.288	0.263	-0.254	1.871	1.386	1.506	1.435	2.747	0.302	34.316	44.283	1.067	2.794	3.789	42
8A61B0A6-B560-E611-8111-125BDAFF1DF1	0.015	0.242	0.144	-0.113	0.838	0.919	0.804	1.081	2.078	0.426	55.914	39.695	1.19	1.36	1.074	37
8BE14AC3-F062-E611-8111-125BDAFF1DF1	0.262	0.164	0.298	-0.285	1.807	1.695	1.342	1.358	1.833	0.793	37.094	44.172	0.973	3.059	3.312	32
8BEE8C56-685E-E611-8111-125BDAFF1DF1	0.459	0.137	0.136	-0.128	1.565	1.615	1.508	1.465	2.236	0.635	52.5	44.244	0.96	3.182	3.252	24
8D388A68-1763-E611-8111-125BDAFF1DF1	0.257	0.229	0.114	-0.091	0.8	0.824	1.103	0.818	2.311	0.294	60.154	38.389	1.086	0.902	1.384	8
8E6188B4-9662-E611-8111-125BDAFF1DF1	0.415	0.482	0.102	-0.104	1.394	1.006	1.616	0.704	2.588	0.339	76.173	15.69	0.824	0.94	3.175	19
8EE0A393-9962-E611-8111-125BDAFF1DF1	0.305	0.322	0.107	-0.168	0.802	1.075	1.239	0.993	2.317	0.698	45	49.295	0.693	1.511	1.397	44
9081B338-605E-E611-8111-125BDAFF1DF1	0.441	0.347	0.114	-0.082	2.612	1.289	4.242	1.671	2.261	0.441	33.41	27.557	1.049	3.105	15.059	4
9083C3EA-9662-E611-8111-125BDAFF1DF1	0.401	0.434	0.082	-0.089	0.861	1.199	1.502	1.5	2.896	0.215	51.261	44.598	0.91	2.398	1.802	40
909058D2-B260-E611-8111-125BDAFF1DF1	0.253	0.265	0.353	-0.14	1.594	1.727	1.447	1.508	2.727	0.351	52.5	44.244	1.536	3.487	3.256	27
91FBD2FC-9A62-E611-8111-125BDAFF1DF1	0.246	0.22	0.208	-0.246	1.555	1.764	1.581	1.519	2.442	0.774	51.734	41.601	0.939	3.567	3.295	29
94161E1B-9962-E611-8111-125BDAFF1DF1	0.495	0.482	0.031	-0.16	1.363	1.381	2.144	1.5	2.579	0.287	45	49.295	0.351	3.087	3.903	2
94887D42-9662-E611-8111-125BDAFF1DF1	-0.014	0.374	0.345	-0.212	1.004	1.467	0.875	1.501	2.68	0.297	35.668	44.098	0.833	2.934	1.175	34
94944E75-9962-E611-8111-125BDAFF1DF1	0.163	0.244	0.273	-0.375	1.623	1.628	1.474	1.499	2.757	0.483	42.018	40.907	0.844	3.256	3.233	34
95CA2D57-9762-E611-8111-125BDAFF1DF1	0.193	0.159	0.265	-0.277	1.637	1.668	1.504	1.472	2.544	0.477	60.151	26.676	0.94	3.281	3.449	13
95CDB444-605E-E611-8111-125BDAFF1DF1	-0.022	0.372	0.645	-0.116	1.608	1.459	1.317	1.645	2.012	1.122	45.239	45.003	1.917	3.207	2.824	15
97798CCA-B160-E611-8111-125BDAFF1DF1	0.131	0.289	0.157	-0.343	1.87	1.566	1.503	1.513	2.699	0.465	34.428	44.259	0.689	3.158	3.761	29
984C5693-F062-E611-8111-125BDAFF1DF1	0.285	-0.505	0.152	-0.232	0.718	0.632	0.858	0.359	2.124	0.464	59.413	38.512	1.341	0.303	1.224	11
99F710A0-B960-E611-8111-125BDAFF1DF1	0.382	0.419	0.108	-0.235	1.444	1.48	1.635	2.156	2.239	0.469	36.606	35.65	0.671	5.647	3.304	15
99FF7C48-9662-E611-8111-125BDAFF1DF1	0.364	0.286	0.097	-0.222	1.445	1.444	1.511	1.443	2.71	0.282	48.75	36.478	0.649	2.783	2.929	25
9AFDBD70-B160-E611-8111-125BDAFF1DF1	0.269	0.15	0.193	-0.328	1.478	1.649	1.582	1.468	2.389	0.75	53.491	44.108	0.775	3.35	3.15	36
9BC1B39C-9A62-E611-8111-125BDAFF1DF1	0.295	0.352	0.108	-0.34	1.267	1.327	1.436	1.364	2.441	0.387	53.02	41.48	0.602	2.518	2.513	15
9C394F45-F062-E611-8111-125BDAFF1DF1	0.437	0.387	0.053	-0.059	1.135	1.274	1.395	1.294	2.62	0.296	41.7	35.959	0.952	2.145	2.109	46
9D13AC94-B160-E611-8111-125BDAFF1DF1	0.362	0.314	0.13	-0.194	1.599	1.915	1.534	1.495	2.709	0.343	52.202	41.912	0.785	3.845	3.301	13
9D4B7BC0-9662-E611-8111-125BDAFF1DF1	0.339	-0.042	0.112	-0.134	1.158	0.913	1.566	0.638	1.868	1.035	55.115	40.513	0.948	0.78	2.572	13
9DCDB444-605E-E611-8111-125BDAFF1DF1	0.29	0.464	0.081	-0.033	0.809	0.888	1.106	1	2.692	0.203	56.085	39.703	1.746	1.173	1.232	27
9DD595E8-B160-E611-8111-125BDAFF1DF1	0.2	0.393	0.119	-0.125	0.777	0.951	0.749	1.378	2.748	0.173	39.378	41.366	0.797	1.879	0.784	36
9FB2C7F0-9662-E611-8111-125BDAFF1DF1	0.437	0.468	0.058	-0.316	1.149	1.363	1.386	1.353	2.747	0.163	65.251	27.369	0.442	2.53	2.193	28
A1A14E03-9D62-E611-8111-125BDAFF1DF1	0.489	0.182	0.033	-0.269	0.995	1.813	1.404	1.495	2.774	0.291	53.059	42.141	0.246	3.672	1.856	46
A1A7C1D5-9B62-E611-8111-125BDAFF1DF1	0.315	0.323	0.064	-0.109	-0.473	1.076	-2.202	1.333	2.357	0.549	52.5	44.244	0.655	1.973	1.27	21
A1B1BEF3-9B62-E611-8111-125BDAFF1DF1	0.464	0.361	0.049	-0.113	1.288	1.504	1.61	1.12	2.403	0.324	66.34	34.916	0.531	2.235	2.762	37
A1B9B696-9A62-E611-8111-125BDAFF1DF1	0.339	0.363	0.074	-0.057	1.325	0.867	1.292	2.038	2.726	0.124	30.253	39.51	1.298	2.55	2.282	39
A35D46DB-F062-E611-8111-125BDAFF1DF1	0.311	0.168	0.083	-0.26	0.824	1.849	2.718	1.498	2.671	0.679	38.491	44.511	0.435	3.706	3.109	23
A56BBC02-9762-E611-8111-125BDAFF1DF1	0.441	0.365	0.07	-0.154	0.92	0.828	1.448	1.583	2.855	0.182	52.5	44.244	0.616	1.782	1.798	32
A6319103-9F62-E611-8111-125BDAFF1DF1	0.272	0.111	0.288	-0.383	1.573	1.918	1.526	1.512	2.42	0.604	54.547	44.111	0.886	3.861	3.203	3
AA2C6448-A362-E611-8111-125BDAFF1DF1	0.539	0.242	0.007	-0.133	1.181	1.199	1.515	1.613	2.532	0.36	55.89	44.333	0.141	2.696	2.353	48
AA696603-645E-E611-8111-125BDAFF1DF1	0.411	0.468	0.051	-0.117	1.531	1.149	1.625	1.518	2.362	0.591	49.581	45.4	0.671	2.448	3.288	16
AACDCBB1-9762-E611-8111-125BDAFF1DF1	0.468	0.287	0.056	-0.161	1.487	1.658	1.66	1.523	2.757	0.323	33.283	39.124	0.542	3.357	3.274	16
AC5FCFF0-9A62-E611-8111-125BDAFF1DF1	0.29	0.223	0.335	-0.151	1.634	1.296	1.539	1.732	2.589	0.369	46.007	41.395	1.541	3.063	3.517	22
AF4BEA1A-9B62-E611-8111-125BDAFF1DF1	0.209	0.263	0.144	-0.365	1.339	1.578	1.688	1.453	2.747	0.206	43.231	41.519	0.634	3.235	3.196	50
AF4FE40E-9B62-E611-8111-125BDAFF1DF1	0.165	0.367	0.138	-0.154	1.141	1.409	1.096	1.52	2.461	0.364	48.619	46.019	0.805	2.852	1.723	23
AFE0ED81-4B63-E611-8111-125BDAFF1DF1	0.133	0.431	0.182	-0.036	0.865	1.377	0.858	1.219	2.5	0.435	69.191	26.131	1.566	2.231	1.42	33
B052DCF7-A362-E611-8111-125BDAFF1DF1	0.377	0.41	0.118	-0.128	0.903	1.21	1.717	1.59	2.767	0.174	50.622	44.861	0.89	2.565	2.31	39
B0710415-9962-E611-8111-125BDAFF1DF1	0.129	0.37	0.147	-0.104	0.996	1.489	1.37	1.491	2.592	0.61	52.359	44.274	1.128	2.992	2.021	12
B0897ECE-B860-E611-8111-125BDAFF1DF1	0.518	0.221	0.024	-0.248	1.083	1.686	1.22	1.516	2.749	0.283	44.396	37.226	0.217	3.428	1.75	18
B290B7BD-9962-E611-8111-125BDAFF1DF1	0.448	0.311	0.081	-0.153	1.274	1.642	1.531	1.502	2.745	0.282	61.627	33.212	0.64	3.281	2.584	15
B300A54E-9662-E611-8111-125BDAFF1DF1	0.229	0.302	0.293	-0.192	1.534	1.479	1.541	1.429	2.253	1.154	44.959	45	1.195	2.999	3.166	7
B6163651-9B62-E611-8111-125BDAFF1DF1	0.448	0.17	0.038	-0.153	1.245	1.94	1.527	1.507	2.48	0.631	55.482	44.24	0.384	3.912	2.526	20
B74B7BC0-9662-E611-8111-125BDAFF1DF1	0.199	0.334	0.165	-0.084	1.085	0.961	0.991	1.449	2.685	0.296	37.161	37.087	1.387	1.975	1.438	3
B82EF2F2-645E-E611-8111-125BDAFF1DF1	0.391	0.355	0.092	-0.19	1.323	1.465	1.473	1.516	2.472	0.557	45	49.295	0.608	3.172	2.6	36
B92AD1F9-9B62-E611-8111-125BDAFF1DF1	0.279	0.134	0.353	-0.364	1.564	1.683	1.67	1.538	2.631	0.204	44.043	36.599	0.999	3.49	3.484	11
BA0E4D9E-4A63-E611-8111-125BDAFF1DF1	0.244	0.147	0.169	-0.272	1.378	1.618	1.418	1.473	2.793	0.194	53.131	37.292	0.736	3.219	2.671	26
BA274045-9962-E611-8111-125BDAFF1DF1	0.292	-0.027	0.25	-0.136	1.593	1.116	1.424	0.787	2.237	0.453	45	49.295	1.726	1.175	3.082	25
BAE14346-B960-E611-8111-125BDAFF1DF1	0.151	0.289	0.32	-0.143	1.369	1.731	1.312	1.505	2.578	0.295	52.045	34.94	1.362	3.512	3.279	31
C03779ED-F062-E611-8111-125BDAFF1DF1	0.286	0.325	0.098	-0.112	1.162	1.359	1.527	1.229	2.248	0.565	50.258	31.802	0.885	2.253	2.471	40
C050A49A-B160-E611-8111-125BDAFF1DF1	0.567	0.372	0.002	-0.284	0.996	1.639	1.951	1.482	2.863	0.127	54.459	44.105	0.025	3.297	2.582	10
C1856916-B960-E611-8111-125BDAFF1DF1	0.356	0.362	0.126	-0.211	1.453	1.41	1.706	1.445	2.745	0.213	30	37.589	0.761	3.003	3.378	25
C2A78A84-9662-E611-8111-125BDAFF1DF1	0.383	0.477	0.115	-0.213	1.434	1.454	1.498	1.711	2.395	0.547	45.218	40.316	0.74	3.45	2.869	12
C54F54D7-A962-E611-8111-125BDAFF1DF1	0.478	0.337	0.035	-0.357	1.265	1.618	1.376	1.607	2.414	0.424	37.31	44.207	0.247	3.665	2.305	37
C59896AC-B160-E611-8111-125BDAFF1DF1	0.292	0.054	0.121	-0.125	0.683	0.588	0.673	0.464	2.241	0.701	54.625	44.117	1.075	0.364	0.637	44
C5C65901-AA62-E611-8111-125BDAFF1DF1	0.392	0.123	0.085	-0.277	1.004	1.099	1.216	0.881	2.291	0.465	53.799	44.094	0.602	1.289	1.627	23
C89360FF-AA62-E611-8111-125BDAFF1DF1	0.315	0.332	0.107	-0.211	0.955	0.972	1.34	1.439	2.311	0.672	53.672	44.098	0.718	2.005	1.816	45
CA2A9F5A-9662-E611-8111-125BDAFF1DF1	0.339	0.335	0.097	-0.117	1.311	1.232	1.678	1.007	2.068	0.416	51.844	34.683	0.849	1.681	3.129	9
CA394F45-F062-E611-8111-125BDAFF1DF1	0.483	0.303	0.116	-0.235	1.242	1.635	1.545	1.543	2.725	0.281	54.213	44.094	0.635	3.352	2.599	11
CAD3A8A4-B860-E611-8111-125BDAFF1DF1	0.25	0.372	0.352	-0.152	1.353	1.915	1.635	1.5	2.752	0.28	55.572	44.259	1.497	3.829	2.961	44
CBE14346-B960-E611-8111-125BDAFF1DF1	0.277	0.277	0.375	-0.375	1.604	1.604	1.5	1.5	2.943	0.089	45	40.249	1	3.207	3.207	23
CC39B8FC-9662-E611-8111-125BDAFF1DF1	0.267	0.325	0.148	-0.125	0.888	1.474	1.199	1.518	2.554	0.704	45	40.249	0.998	2.999	1.519	36
CC3FB37C-B160-E611-8111-125BDAFF1DF1	0.354	0.299	0.104	-0.136	1.037	1.601	1.427	1.539	2.565	0.53	50.453	44.939	0.738	3.309	2.093	40
CCDC9960-9662-E611-8111-125BDAFF1DF1	0.361	0.131	0.203	-0.367	1.437	1.634	1.5	1.49	2.638	0.409	55.355	44.216	0.74	3.267	2.874	17
CFBAB8E7-9B62-E611-8111-125BDAFF1DF1	0.206	0.131	0.375	-0.374	1.688	1.696	1.609	1.436	2.599	0.387	60.511	37.183	1.021	3.495	3.631	36
D03FEACE-4E63-E611-8111-125BDAFF1DF1	0.366	0.342	0.054	-0.118	1.262	0.859	1.27	0.9	2.2	0.484	33.42	34.102	0.88	1.122	2.14	49
D0ACCB1A-605E-E611-8111-125BDAFF1DF1	0.374	0.498	0.113	-0.028	1.369	1.216	1.499	1.716	2.614	0.291	39.784	41.217	2.448	2.775	2.801	27
D31C6078-B262-E611-8111-125BDAFF1DF1	0.347	0.255	0.12	-0.261	1.578	1.499	1.501	1.497	1.935	1.12	50.316	39.921	0.74	3.112	3.217	42
D35D46DB-F062-E611-8111-125BDAFF1DF1	0.469	0.379	0.033	-0.333	1.304	1.465	1.615	1.457	2.652	0.36	51.625	44.473	0.258	2.951	2.787	10
D3D495E8-B160-E611-8111-125BDAFF1DF1	0.295	0.359	0.149	-0.121	1.309	1.071	1.395	1.043	2.627	0.274	65	28.964	1.144	1.512	2.328	5
D3E880E7-F062-E611-8111-125BDAFF1DF1	0.455	0.398	0.03	-0.089	1.613	1.273	7.573	1.522	2.799	0.31	52.763	44.195	0.456	2.596	16.756	37
D444C5AB-9962-E611-8111-125BDAFF1DF1	0.366	0.304	0.074	-0.301	1.23	1.644	1.631	1.507	2.711	0.213	54.523	40.376	0.417	3.529	2.754	43
D4FEFD41-9A62-E611-8111-125BDAFF1DF1	0.45	0.387	0.066	-0.099	1.126	1.198	1.562	1.434	2.869	0.117	46.872	40.513	0.808	2.296	2.354	40
D5B29FD2-9662-E611-8111-125BDAFF1DF1	0.258	0.368	0.137	-0.232	1.184	2.144	1.485	1.489	2.298	0.915	52.094	44.337	0.691	4.261	2.546	31
D7657A12-B260-E611-8111-125BDAFF1DF1	0.357	0.287	0.092	-0.181	1.515	2.054	2.391	1.498	2.428	0.604	55.737	44.296	0.602	4.113	4.873	22
D79EC468-605E-E611-8111-125BDAFF1DF1	0.534	0.286	0.118	-0.122	1.33	0.859	1.774	1.853	2.462	0.768	34.971	40.198	1.082	3.084	3.193	20
DAE15EA8-B260-E611-8111-125BDAFF1DF1	0.344	0.364	0.143	-0.188	1.215	1.397	1.666	1.379	2.746	0.129	58.666	37.522	0.817	2.827	2.81	38
DB83A5B4-9A62-E611-8111-125BDAFF1DF1	0.275	0.534	0.163	-0.005	0.932	1.698	0.908	2.067	2.478	0.457	65.153	27.577	7.199	4.677	3.568	17
DC7D9DE2-B160-E611-8111-125BDAFF1DF1	0.508	0.459	0.015	-0.041	0.994	1.499	1.889	1.458	2.681	0.257	63.072	36	0.381	2.89	2.575	15
DCD5BFD8-4963-E611-8111-125BDAFF1DF1	0.334	0.485	0.097	-0.038	0.675	1.366	1.299	1.565	2.697	0.371	40.178	40.982	1.657	2.818	1.325	20
DDE880E7-F062-E611-8111-125BDAFF1DF1	0.471	0.358	0.163	-0.106	0.9	1.067	2.234	0.809	2.332	0.736	54.402	44.102	1.088	1.15	3.913	13
DE829BCC-9662-E611-8111-125BDAFF1DF1	0.168	0.094	0.216	-0.36	1.409	1.409	1.181	1.226	2.75	0.099	40.509	33.693	0.8	3.134	2.228	4
DF26557B-9962-E611-8111-125BDAFF1DF1	0.513	0.219	0.196	-0.166	0.789	0.859	1.841	1.579	2.815	0.206	56.302	44.45	1.045	1.892	2.382	30
DFD78EB2-B160-E611-8111-125BDAFF1DF1	0.318	0.13	0.117	-0.111	1.171	0.65	1.399	0.625	2.408	0.64	56.144	28.95	1.446	0.549	2.603	22
E025A705-A362-E611-8111-125BDAFF1DF1	0.271	0.248	0.132	-0.376	1.754	1.775	1.542	1.474	2.871	0.096	52.5	44.244	0.593	3.706	3.632	17
E04FC185-635E-E611-8111-125BDAFF1DF1	0.328	0.34	0.252	-0.091	1.601	1.474	1.485	1.143	2.3	0.696	56.79	44.617	1.518	2.237	3.279	9
E1CC6E2A-B260-E611-8111-125BDAFF1DF1	0.104	0.369	0.346	-0.373	1.38	1.803	1.646	1.478	2.836	0.137	48.542	46.073	0.91	3.631	3.116	40
E22E4357-9962-E611-8111-125BDAFF1DF1	0.3	0.131	0.375	-0.369	1.691	1.76	1.533	1.5	2.744	0.17	50.464	41.266	1.033	3.648	3.45	16
E42BE01D-9A62-E611-8111-125BDAFF1DF1	0.322	0.362	0.108	-0.281	0.746	1.381	2.033	0.947	2.601	0.428	57.075	38.45	0.589	1.736	2.921	14
E4635AFB-5E5E-E611-8111-125BDAFF1DF1	0.149	0.324	0.367	-0.372	1.668	1.585	1.516	1.481	2.693	0.393	48.923	45.811	1.035	3.235	3.391	45
E46EB488-B160-E611-8111-125BDAFF1DF1	0.367	0.341	0.097	-0.106	-0.759	1.326	-8.738	1.54	2.366	0.627	44.567	41.54	0.877	2.753	7.608	44
E5967DEE-6E5E-E611-8111-125BDAFF1DF1	0.33	0.565	0.124	-0.115	1.24	1.718	1.046	1.887	2.232	0.275	66.559	25.77	0.914	4.364	1.464	27
E5ADEF29-9A62-E611-8111-125BDAFF1DF1	0.512	0.254	0.229	-0.192	1.38	1.27	1.748	1.462	2.506	0.539	36.211	41.201	1.103	2.668	3.332	26
E5E14AC3-F062-E611-8111-125BDAFF1DF1	0.291	0.381	0.206	-0.339	1.603	1.399	1.464	1.373	2.674	0.264	54.568	40.743	0.901	2.652	3.294	50
E8284FFD-9C62-E611-8111-125BDAFF1DF1	0.395	0.138	0.335	-0.375	1.289	1.719	1.344	1.485	2.572	0.417	36.559	41.118	0.778	3.462	2.405	42
EBD50227-9762-E611-8111-125BDAFF1DF1	0.347	0.233	0.08	-0.125	0.692	0.552	0.9	0.5	2.78	0.322	37.5	44.244	0.929	0.368	0.835	26
EC1DF832-9762-E611-8111-125BDAFF1DF1	0.397	0.046	0.125	-0.293	1.276	1.45	1.328	1.202	2.702	0.328	48.703	41.243	0.668	2.344	2.379	29
EC5CC620-605E-E611-8111-125BDAFF1DF1	0.041	0.128	0.375	-0.375	1.698	1.764	1.403	1.431	2.311	0.57	37.5	44.244	1	3.851	3.182	18
EC6D8978-9662-E611-8111-125BDAFF1DF1	0.365	0.426	0.105	-0.109	1.51	1.473	1.511	1.544	2.849	0.261	34.221	44.306	0.947	3.012	3.074	48
ED9D38D9-A862-E611-8111-125BDAFF1DF1	0.201	0.51	0.191	-0.099	1.155	1.684	1.542	2.457	1.84	1.055	39.986	46.376	1.43	5.704	2.435	45
EDEEA4BA-9A62-E611-8111-125BDAFF1DF1	0.451	0.28	0.11	-0.127	1.165	1.222	1.547	1.393	2.684	0.285	48.235	41.027	0.927	2.294	2.489	44
EE3779ED-F062-E611-8111-125BDAFF1DF1	0.465	0.299	0.095	-0.058	1.148	1.342	1.715	1.861	2.543	0.339	62.471	36.801	1.39	3.347	2.843	2
EE509D54-9662-E611-8111-125BDAFF1DF1	0.344	0.306	0.219	-0.131	1.332	1.28	1.5	1.552	2.798	0.238	48.808	41.233	1.349	2.701	2.673	7
EEDB919C-9662-E611-8111-125BDAFF1DF1	0.508	0.224	0.026	-0.129	1.328	1.219	1.522	1.132	2.668	0.254	52.685	44.208	0.374	1.865	2.649	36
F22D0C0F-9962-E611-8111-125BDAFF1DF1	0.417	0.223	0.12	-0.413	0.666	1.53	1.296	1.586	2.835	0.156	52.38	44.269	0.438	3.238	1.313	10
F2F35F2D-645E-E611-8111-125BDAFF1DF1	0.48	0.226	0.241	-0.306	1.178	1.559	1.52	1.515	2.409	0.709	45	49.295	0.831	3.27	2.498	34
F3256EFD-635E-E611-8111-125BDAFF1DF1	0.301	0.201	0.125	-0.221	1.122	1.471	1.433	1.423	2.497	0.67	56.154	39.198	0.725	2.801	2.521	47
F439B8FC-9662-E611-8111-125BDAFF1DF1	0.263	0.324	0.259	-0.235	1.315	1.486	1.323	1.547	2.655	0.275	45.872	40.612	0.973	3.199	2.321	33
F4855A54-B260-E611-8111-125BDAFF1DF1	0.243	0.245	0.207	-0.375	1.601	1.619	1.538	1.499	2.719	0.357	49.266	36.065	0.73	3.239	3.322	11
F5785F36-B260-E611-8111-125BDAFF1DF1	0.444	0.16	0.117	-0.35	1.262	1.971	1.559	1.471	2.432	0.825	45	49.295	0.535	3.889	2.67	46
F57D9DE2-B160-E611-8111-125BDAFF1DF1	0.453	0.251	0.026	-0.131	3.29	0.909	7.688	1.124	2.614	0.41	45.841	37.64	0.385	1.733	33.961	9
F6A18DBE-B160-E611-8111-125BDAFF1DF1	0.552	0.007	0.192	-0.323	0.934	1.194	1.212	1.25	2.665	0.174	48.552	41.217	0.728	2.028	1.604	16
F863D002-605E-E611-8111-125BDAFF1DF1	0.31	0.369	0.097	-0.14	1.343	1.24	1.509	1.476	2.473	0.293	34.492	36.81	0.867	2.678	2.752	14
F8814C7B-F062-E611-8111-125BDAFF1DF1	0.372	0.421	0.103	-0.245	1.313	1.36	1.516	1.302	2.429	0.526	57.014	39.116	0.661	2.515	2.819	46
F962E9AE-A862-E611-8111-125BDAFF1DF1	0.259	0.151	0.375	-0.375	1.611	1.689	1.653	1.494	2.537	0.768	37.5	44.244	1	3.384	3.551	27
FA4C5693-F062-E611-8111-125BDAFF1DF1	0.242	0.307	0.124	-0.109	0.903	1.079	0.924	1.144	2.462	0.271	59.745	27.015	1.048	1.684	1.224	8
FA87C928-655E-E611-8111-125BDAFF1DF1	0.215	0.315	0.351	-0.138	1.329	1.546	1.04	1.54	2.735	0.263	46.172	40.34	1.31	3.208	1.836	25
FB06C919-5D63-E611-8111-125BDAFF1DF1	0.497	0.08	0.11	-0.282	1.288	1.54	1.525	1.338	2.601	0.384	63.658	35.986	0.551	2.754	2.652	43
FBD58E8A-9662-E611-8111-125BDAFF1DF1	0.351	0.207	0.116	-0.231	1.275	1.362	1.424	1.478	2.521	0.306	44.678	42.206	0.673	2.709	2.473	13
FCE0DFF6-5F5E-E611-8111-125BDAFF1DF1	0.47	0.28	0.022	-0.129	0.858	1.711	1.935	1.51	2.681	0.452	54.985	44.157	0.278	3.497	2.258	11
FCE40915-1363-E611-8111-125BDAFF1DF1	0.387	0.311	0.048	-0.185	1.631	1.582	2.128	1.61	2.332	0.329	57.596	39.422	0.471	3.401	4.701	38
FD255A22-B960-E611-8111-125BDAFF1DF1	0.296	-0.572	0.11	-0.131	-0.152	0.676	-1.224	0.405	1.98	0.534	52.906	44.172	1.126	0.366	0.165	9
FDE36AEC-B860-E611-8111-125BDAFF1DF1	0.147	0.113	0.375	-0.375	1.713	1.713	1.405	1.595	2.863	0.108	52.5	37.082	1	3.673	3.673	6
FE55D908-605E-E611-8111-125BDAFF1DF1	0.321	0.36	0.164	-0.109	1.151	1.161	1.284	1.076	2.56	0.313	49.396	35.438	1.205	1.65	2.283	16
FEDA48F4-9562-E611-8111-125BDAFF1DF1	0.24	0.134	0.247	-0.134	1.331	1.561	1.868	1.411	2.225	0.684	59.552	37.678	1.09	3.003	4.376	3
FF1ED37A-B860-E611-8111-125BDAFF1DF1	0.385	0.304	0.203	-0.126	1.303	0.917	1.486	0.984	2.517	0.237	36.337	44.099	1.427	1.343	2.668	7
FFDA494B-F062-E611-8111-125BDAFF1DF1	0.368	0.098	0.069	-0.377	1.462	1.62	1.641	1.47	2.49	0.597	37.5	44.244	0.405	3.402	3.211	35

## Sheet: AMHA-1
id	risk_aversion	loss_resilience	positive_offset	negative_offset	positive_apex	negative_apex	positive_turning_point	negative_turning_point	mean_radial_distance	radial_std	mean_polar_angle	polar_std	loss_aversion	negative_area	positive_area	Age (Add 18 years)
102701421	0.434	0.258	0.242	-0.394	1.417	1.661	1.48	1.561	2.661	0.282	52.5	44.244	0.751	3.454	2.917	41
102702228	0.528		0.164		1.337	1.423	1.473	1.393	2.514	0.484	60	46.476		2.642	2.895	34
102703253	0.484		0.024		0.978		1.506		2.558	0.359	90	0			1.89	43
102705144	0.237	0.367	0.31	-0.315	1.424	1.489	1.051	1.483	2.551	0.553	67.57	25.569	1.079	3.027	3.969	28
102705779	0.199	0.155	0.255	-0.325	1.681	1.509	1.465	1.438	2.294	0.857	57.096	44.738	0.91	3.047	3.353	43
102706054	0.436		0.112		1.138	1.037	1.49	1.474	2.828	0.214	60	46.476		2.037	2.269	31
102706223	0.37	0.614	0.102	-0.111	1.312		1.285		2.386	0.312	55.178	33.511	0.868		2.233	6
102706259	0.459		0.189	-0.106	0.904	0.829	1.46	2.075	2.613	0.444	60	46.476	1.493	2.374	2.08	30
102706660	0.267	0.273	0.376	-0.375	1.788	1.799	1.497	1.51	2.905	0.1	52.5	44.244	0.995	3.692	3.695	29
102708032	0.446	0.305	0.121	-0.131	1.218	1.608	1.631	1.512	2.326	1.155	44.816	45.002	0.873	3.267	2.791	52
102709235	0.272		0.117	-0.112		1.077		2.284	2.493	0.777	63.605	41.459	1.01	3.36		24
102709517	0.283	0.306	0.213	-0.104	1.504	1.435	1.432	1.281	2.541	0.496	64.837	35.28	1.51	2.449	2.887	15
102709647		0.39	0.203	-0.117	2.032	1.364	1.364	1.492	1.668		30.923	42.467	1.487	2.753	3.676	30
102710793	0.454		0.094		1.238	0.714	1.553	2.5	2.825	0.201	60	46.476		2.381	2.564	18
102710872	0.524		0.014		0.91		1.678		2.742	0.195	90	0			2.606	18
102711251	0.402		0.12	-0.177		0.806		0.407	2.683	0.157	84.28	14.012	0.744	0.434		15
102712037	0.353		0.132		1.37	1.035	1.529	1.773	2.551	0.519	60	46.476		2.448	2.798	28
102713401	0.223	0.343	0.154	-0.375	1.353	2.001	1.42	1.42	2.375	0.738	45	49.295	0.623	3.901	2.582	49
102713594	0.266	0.377	0.199	-0.075	1.122	1.022	1.235	1.486	2.658	0.349	42.43	36.187	1.58	2.207	1.855	13
102715532	0.404		0.092		1.328		1.504		2.619	0.614	90	0			2.694	40
102715743	0.54	0.286	0.098	-0.133	0.991	1.303	1.666	1.484	2.315	1.151	42.886	40.942	0.727	2.705	2.265	12
102715891	0.514		0.022	-0.123	1.093	0.604	1.587	1.987	2.7	0.383	60	46.476	0.362	1.693	2.303	29
102716032	0.482	0.26	0.122	-0.207	1.046	1.21	1.553	1.49	2.761	0.212	56.571	44.538	0.739	2.545	2.279	23
102716203	0.384		0.106	-0.381	1.366	1.626	1.665	1.075	2.279	0.499	60	46.476	0.581	2.345	3.043	19
102716369	0.218		0.161		0.789		1.647	0.813	2.382		58.023	44.36			1.869	30
102716434	0.531		0.009	-0.125	0.905	1.715	1.628	1.493	2.78	0.279	60	46.476	0.152	3.433	1.966	41
102716721	0.611	0.706	0.121	-0.121	0.878	1.337	1.771		2.803	0.096	45	49.295	0.961		2.285	44
102716907	0.339	0.42	0.097	-0.093	1.217	1.283	1.56	1.54	2.712	0.3	40.639	41.054	1.056	2.646	2.618	10
102716967	0.337		0.079		0.756	1.2	1.597	1.277	2.706	0.453	65.615	39.251		2.043	1.759	10
102717536	0.105		0.268	-0.125	1.676	1.352	1.33	1.529	2.373	0.805	60	46.476	1.556	2.792	2.983	13
102718485	0.371		0.12	-0.125	1.258	2.13	1.363	1.343	2.558	0.542	60	46.476	0.94	3.808	2.342	9
102719896	0.362	0.166	0.142	-0.261	1.338	1.965	1.49	1.517	2.181	1.127	49.247	45.991	0.692	3.974	2.66	19
102719926	0.12	0.322	0.15	-0.316	1.503	1.441	1.496	1.557	2.556	0.429	35.607	44.101	0.731	3.243	3.068	32
102720009	0.422	0.392	0.125	-0.372	1.277	1.571	1.617	1.424	2.703	0.196	45	49.295	0.578	3.081	2.813	5
102720374	0.259		0.358		1.43		1.23		2.68	0.22	85.974	9.862			3.148	3
102720612	0.319	0.417	0.265	-0.124	1.251	1.312	1.524	1.536	2.874	0.123	52.5	44.244	1.484	2.724	2.558	47
102721079		0.159	0.112	-0.139	1.248	1.232	1.07	1.068		1.139	34.36	43.313	0.982	1.776	1.8	18
102724154	0.361		0.112		1.216	1.423	1.537	1.948	2.283	0.714	60	46.476		3.696	2.684	31
102729283	0.469	0.292	0.111	-0.112	1.076	1.097	1.191	0.965	2.145	0.683	45	49.295	0.995	1.423	1.725	42
102735620	0.455		0.035	-0.127	0.927	1.194	1.752	1.199	2.8	0.166	65.867	39.008	0.448	1.931	2.245	29
102744912	0.382		0.118	-0.159	1.24	1.911	1.499	1.311	2.636	0.36	76.547	23.279	0.682	3.326	2.639	32
102849975	0.187		0.209	-0.114	1.034	1.491	1.119	1.253	2.332	0.502	74.596	23.864	0.99	2.517	2.712	23
102850035	0.415	0.363	0.125	-0.352	1.716	1.497	1.779	1.35	2.84	0.108	69.013	23.343	0.631	2.762	2.807	23
102850069	0.505	0.289	0.119	-0.297	1.147	1.313	1.547	1.329	2.737	0.182	52.756	44.196	0.638	2.589	2.439	43
102850218	0.439		0.079	-0.099	1.09	1.432	1.421	1.256	2.755	0.307	81.818	12.782	0.66	2.406	2.405	31
102850256	0.303		0.128	-0.248	1.661	1.414	1.483	0.938	2.579	0.559	72.096	36.001	0.64	1.773	3.392	34
102850337	0.096	0.352	0.153	-0.065	1.426	1.384	1.335	1.572	2.472	0.355	45.114	32.375	1.587	2.944	2.718	6
102850593	0.608		0						2.807	0.145	90	0				14
102850595		0.171		-0.235		1.258		1.605	2.79	0.107	27.081	42.318		2.887		47
102850950	0.636		0.236		0.789	2.503	1.746	1.492	2.895	0.102	60	46.476		4.981	2.2	50
102851223		0.375	0.169	-0.256	1.478	1.495	1.473	1.479	2.15		29	41.593	0.851	3.108	2.994	40
102851277	0.455		0.079		1.136		0.981		2.751	0.211	90	0			3.364	20
102851402	0.575	0.324	0.001	-0.083	1.01	1.33	1.565	1.223	2.78	0.125	56.395	44.479	0.043	2.164	2.082	6
102851834	0.248		0.411		1.591	2.503	1.518	1.492	2.793	0.395	60	46.476		4.981	3.22	49
102852022	0.466		0.059	-0.027					2.737	0.17	86.248	9.189	0.167			9
102852071	0.402	0.463	0.121	-0.031	1.507	0.88	1.589	1.877	2.807	0.21	38.216	44.424		2.268	3.181	29
102852344	0.335	0.381	0.07	-0.126	1.006	0.84	1.337	1.486	2.486	0.521	49.428	45.491	0.673	1.774	1.827	14
102852451	0.545	0.49	0.124	-0.034	1.12	1.261	1.585	2.057	2.621	0.236	45	49.295	2.197	3.456	2.63	14
102852475	0.262		0.19	-0.374	1.812	1.976	1.384	1.494	2.757	0.097	60	46.476	0.721	3.977	3.507	35
102852477		0.487	0.132	-0.108	1.508	1.326	1.596	1.654	2.178	0.436	30	46.476	1.161	2.981	3.327	43
102852679	0.423		0.076	-0.125	0.944	1.862	1.093	1.251	2.621	0.316	60	46.476	0.696	3.106	1.374	6
102852684	0.468	0.472	0.063	-0.068	0.877	1.21	1.529	1.526	2.816	0.254	45	49.295	0.896	2.461	1.795	28
102852807	0.46		0.07						2.807	0.174	90	0				20
102852886	0.438		0.124	-0.375	1.273	2.271	1.537	1.379	2.241	1.133	54	49.295	0.532	4.172	2.721	20
102852902		0.347	0.168	-0.109	1.385	1.155	0.813	1.861	2.475	0.38	41.665	46.223	1.212	3.084	1.49	34
102852954	0.579		0.12		0.567	1.169	1.172	2.464	2.725	0.259	60	46.476		3.84	0.997	43
102853072	0.329	0.638	0.109	-0.125	1.501	1.448	1.498	2.006	2.758	0.13	57.685	35.708	0.898	4.048	3.058	20
102853156	0.347		0.079	-0.129	1.02	1.354	1.422	0.879	2.753	0.245	73.751	27.114	0.619	1.586	2.201	19
102853596	0.417	0.381	0.066	-0.198	0.982	0.923	1.289	1.478	2.61	0.44	52.569	44.23	0.509	2.013	1.701	46
102853644	0.543	0.292	0.113	-0.317	1.001	1.345	1.546	1.527	2.766	0.265	52.5	44.244	0.511	2.747	2.155	22
102853770	0.155		0.301		1.386	1.998	1.311	1.274	2.721	0.269	78.782	27.478		3.393	3.23	35
102854286	0.322	0.042	0.08	-0.134	1.106	0.996	1.596	0.673	2.541	0.195	60.975	27.541	0.754	0.892	2.66	4
102854685	0.446	0.345	0.123	-0.092	1.199	1.267	1.535	1.503	2.728	0.175	50.673	41.463	1.201	2.576	2.54	45
102854692	0.145		0.351	-0.375	1.606	2.34	1.503	1.439	2.032		54	49.295	0.927	4.491	3.351	32
102855331	0.529	0.234	0.006	-0.125	1.397	1.283	1.36	1.249	2.61	0.152	63.203	17.075	0.118	2.255	1.836	7
102855397	0.307		0.11	-0.109	0.716	1.302	1.197	1.747	2.738	0.304	64.581	40.326	0.875	3.077	1.478	24
102855523	0.563	0.18	0.002	-0.325	0.978	2.098	1.596	1.497	2.809	0.296	57.096	44.738	0.028	4.204	2.027	53
102855663		0.507		-0.124	1.415	1.317	1.979	1.548	2.65	0.288	30	46.476		2.796	3.734	13
102856012	0.322	0.389	0.116	-0.269	1.453	1.181	1.479	1.453	2.593	0.421	45.415	36.879	0.764	2.573	2.925	15
102856054	0.412		0.099	-0.14	1.381	1.03	1.441	0.449	2.571	0.3	69.996	18.006	0.761	0.598	2.118	23
102856950	0.413		0.143		1.29	1.2	1.698	0.696	2.825	0.228	86.185	9.344		1.115	2.286	8
102857513	0.401	0.306	0.126	-0.106	1.23	1.056	1.458	1.483	2.705	0.241	52.387	41.846	1.153	2.189	2.469	11
102857533	0.417		0.346		1.306	2.099	1.227	1.264	2.723	0.302	75	36.742		3.538	3.405	19
102857569	0.372	0.1	0.126	-0.166		1.334		0.892	2.604	0.134	77.415	14.535	0.494	1.598		32
102857795	0.242		0.234		1.178	0.782		0.481	2.532	0.437	84.636	13.139		0.502	4.365	53
102857883	0.514	0.238	0.218	-0.135	1.128	1.504	1.402	1.305	2.797	0.202	56.518	44.52	1.262	2.637	2.274	37
102857951	0.402		0.099	-0.156	1.132	1.327	1.826	1.159	2.553	0.267	73.076	26.413	0.681	2.149	4.682	39
102857959	0.495		0.207		0.88		1.267		2.257	1.132	54	49.295			1.592	7
102858156	0.406		0.094		1.476	1.341	1.574	1.176	2.74	0.26	75.133	24.15		2.102	2.939	44
102858543	0.304	0.254	0.133	-0.126	1.425	1.472	1.497	1.442	2.738	0.123	50.141	45.093	1.001	2.864	2.941	16
102858657	0.943	0.368	0.098	-0.036					1.886	0.258	38.935	21.165	1.584			15
102858803	0.628		0						2.537	0.268	90	0				30
102858950	0.479	0.327	0.117	-0.079	1.01	1.189	1.716		2.662	0.262	51.787	41.64	1.266	4.777	2.654	8
102859072	0.312		0.173		1.103		0.834		2.508	0.553	90	0			3.422	15
102859326	0.464		0.048	-0.125	1.098	1.998	2.066	1.347	2.733	0.368	60	46.476	0.559	3.588	3.039	34
102859449	0.326		0.341	-0.125	1.323	0.782	2.089	0.481	2.848	0.105	86.724	8.023	1.494	0.502	1.533	14
102859548	0.238	0.129	0.158	-0.22	1.32	1.072	1.523	0.868	2.35	0.36	64.928	30.844	1.103	1.259	3.087	47
102859581	0.339		0.077	-0.125	1.247	2.214	1.423	1.5	2.343	0.777	60	46.476	0.739	4.427	2.386	51
102859774	0.372		0.129	-0.37	1.123	1.462	1.582	1.52	2.637	0.542	60	46.476	0.572	3.057	2.401	45
102859806	0.554	0.443	0.09	-0.073	1.836	1.301		1.596	2.758	0.19	21.581	23.73	1.248	2.706	5.818	38
102859815	0.345	0.38	0.074	-0.171	1.15	1.495	1.401	1.567	2.788	0.172	56.085	39.829	0.561	3.11	2.172	34
102859905	0.319	0.375	0.124	-0.29	1.291	1.449	1.577	1.19	2.664	0.215	62.101	31.585	0.661	2.42	3.079	42
102860353	0.445	0.356	0.084	-0.158	1.175	1.545	1.558	1.583	2.896	0.117	54.032	44.091	0.649	3.248	2.447	14
102860404	0.243	0.474	0.186	-0.108	1.131	1.177	1.743	1.55	2.739	0.326	49.581	45.4	1.386	2.486	2.737	45
102860426	0.245	0.317	0.163	-0.214	1.397	1.528	1.435	1.5	2.707	0.492	44.559	40.906	0.816	3.057	2.708	54
102860434	0.348		0.068	-0.122	1.074	0.765	1.275	0.582	2.005	0.701	76.863	22.575	0.939	0.602	1.936	54
102860463	0.373	0.267	0.102	-0.27	1.721	1.744	1.551	1.584	1.844	1.106	45	45	0.588	3.847	3.571	45
102860662	0.357	0.204	0.08	-0.135	1.24	1.375	1.478	1.479	2.402	0.493	60.817	38.997	0.715	2.846	2.48	16
102861090	0.135		0.183	-0.125	0.815	0.942	1.587	0.874	2.487	0.732	60	46.476	1.229	1.131	1.81	46
102861341	0.007	0.264	0.255	-0.309	0.739	1.608	1.44	1.512	2.706	0.454	50.44	44.945	0.629	3.241	1.512	53
102862808	0.417	0.27	0.114	-0.14	1.252	1.598	1.64	1.493	2.798	0.242	53.612	44.101	0.842	3.211	2.74	54
102870448	0.165		0.298		1.23	0.771	1.242	0.878	2.3	0.766	64.518	40.397		0.903	3.142	6
102881266	0.334		0.191		1.257		0.953		2.272	0.35	90	0			5.137	32
102882094	0.305	0.457	0.205	-0.181	1.541	1.363	1.534	1.48	2.814	0.196	50.682	44.833	1.074	2.888	3.156	4
102884418		0.528	0.126	-0.246	1.667	1.147	1.497	1.593	2.354	1.163	36	49.295	0.722	2.569	3.347	44
102890254	0.245	0.261	0.166	-0.175	1.411	1.208		0.814	2.331	0.318	49.346	26.538	1.062	1.253		4
102893561	0.276	0.15	0.224	-0.328	1.923	1.769	1.51	1.504	2.156	1.013	45	49.295	0.827	3.649	3.924	43
102893562	0.663				1.031		1.851		2.717	0.265	90	0			1.416	24
102893673	0.461	0.261	0.037	-0.142	1.308	1.581	1.731	1.491	2.817	0.134	45.266	40.794	0.405	3.199	3.032	30
102893727	0.495	0.35	0.161	-0.075		1.569		1.518	2.116	0.401	57.431	33.48	1.245	3.196		27
102893858		0.285		-0.131	0.923	1.382	1.5	1.481	1.93		36	49.295		2.792	1.845	52
102894024	0.38		0.212		1.457		1.933		2.683	0.256	90	0			2.124	3
102894654	0.301	0.074	0.233	-0.375	1.626	1.729	1.506	1.5	2.525	0.43	43.045	41.863	0.751	3.477	3.367	47
102894724	0.15		0.277		1.498	2.15	1.407		2.554	0.407	66.382	36.602			3.31	18
102895112	0.191	0.336	0.132	-0.082	1.005	1.516	1.105	1.755	2.38	0.271	55.218	36.842	1.023	3.604	1.637	8
102895277	0.652		0		0.907		2.01		2.857	0.064	90	0			1.202	4
102895296	0.224	0.427	0.136	-0.046	1.434	0.978	1.218	1.099	2.192	0.438	22.001	34.874	2.036	1.425	2.344	14
102895438	0.237	0.323	0.24	-0.19	1.557	1.444	1.481	1.557	2.63	0.449	43.389	40.479	1.16	3.001	3.201	33
102895484	0.357		0.235	-0.152	1.273	1.389	1.915	0.77	2.749	0.153	84.673	13.049	0.703	1.413	1.31	5
102895506	0.349	0.015	0.103	-0.176		1.426		1.179	2.446	0.181	61.232	39.087	0.671	2.319		22
102895637	0.366		0.156	-0.167	1.16	1.432	1.303	0.892	2.678	0.237	80.645	15.139	0.57	1.701	1.07	29
102895693	0.279		0.36	-0.375	1.598	1.714	1.59	1.178	2.89	0.101	78.975	18.671	0.966	2.704	3.042	43
102895818	0.178	0.255	0.373	-0.196	1.636	1.707	1.343	1.489	2.789	0.226	51.329	44.573	1.217	3.525	2.915	37
102895904	0.165	0.214	0.289	-0.151	1.149	0.874	0.957	1.5	2.133	0.837	45	49.295	1.281	1.812	1.463	38
102895924		0.264		-0.252	1.314	1.001	1.746	1.106	2.745	0.313	25.737	40.683		2.8	3.059	17
102895946		0.304	0.125	-0.341	1.801	1.594	1.208	1.472	2.427	0.492	30	46.476	0.621	3.28	2.901	54
102896134						2.077		1.248		0.948	0	0		3.456		5
102896165	0.128	0.078	0.151	-0.153	1.339	1.412	1.441	1.59	2.489	0.612	51.509	44.511	0.935	3.107	2.714	43
102896244	0.462	0.484	0.088	-0.119	0.906	1.396	1.499	1.77	2.822	0.138	58.216	37.814	0.737	3.34	2.14	47
102896249	0.227	0.377	0.241	-0.089	1.373	0.893	1.405	1.727	2.516	0.465	42.617	36.508	1.754	2.498	2.596	48
102896358	0.335		0.375	-0.375		2.424	1.5	1.5	2.968	0.079	60	46.476	1	4.849	4.849	15
102896487	0.19	0.212	0.118	-0.105	0.879	0.881		0.941	2.178	0.208	43.249	32.852	1.112	1.134	0.841	16
102896744	0.373		0.234	-0.147	1.068	0.837	1.567	0.522	2.534	0.259	68.475	37.021	1.423	0.589	3.299	9
102896804	0.194	0.079	0.19	-0.284		1.601		1.281	2.556	0.092	61.312	19.601	0.624	2.755		9
102897414	0.519		0.014						2.614	0.193	90	0				35
102902074	0.346	0.2	0.106	-0.139	1.202	1.183	1.262	1.1	2.208	0.598	55.626	33.701	0.861	1.74	2.088	46
102903720	0.352		0.155	-0.175	1.167	0.891	1.283	0.4	2.418	0.185	84.378	13.771	0.629	0.468	1.315	19
102910851	0.333		0.098	-0.259	1.637	1.276	1.491	0.637		0.964	54	49.295	0.616	1.078	3.251	48
102912832	0.265		0.169		1.28				2.428	0.812	90	0				7
102957256	0.322		0.069		1.081		0.961			0.799	90	0			1.376	5
102974054	0.24	0.4	0.366	-0.221	1.441	1.382	1.386	1.644	2.597	0.173	48.378	28.983	1.231	3.782	3.779	46
102985527	0.304	0.181	0.123	-0.133	1.405	1.365	1.575	1.622	2.674	0.215	60.608	39.646	0.97	3.035	2.959	9
102998709	0.422		0.122	-0.375	1.456	2.309	1.561	1.478	2.626	0.362	60	46.476	0.547	4.569	3.008	22
102998815	0.53		0.01		1.092	0.8	1.871	0.494	2.845	0.114	82.69	17.906		0.527	2.076	53
102998843	0.489	0.353	0.185	-0.098	1.296	1.463	1.406	1.657	2.423	0.23	44.763	37.308	1.288	3.34	2.554	52
102998907	0.255		0.237		1.185		1.447		2.202	1.142	78.429	25.873			2.411	50
102999136			0.148	-0.125	0.938	0.704		0.424		0.903	75	25.981	0.771	0.398	0.553	5
102999457	0.314	0.273	0.131	-0.375	1.597	1.799	1.654	1.51	2.363	1.161	44.693	45.005	0.586	3.692	3.564	37
102999493	0.258	0.335	0.137	-0.114	1.469	1.266	1.344	1.243	1.977	0.669	27.48	35.717	1.12	2.192	2.657	8
102999564	0.356		0.226			1.563		1.039	2.818	0.075	84.25	14.085		2.166		21
102999652	0.405	0.201	0.126	-0.135	1.371	1.271	1.738	1.192	2.624	0.156	56.269	44.44	1.055	2.055	3.278	21
102999661	0.494		0.019						2.792	0.171	90	0				5
102999706	0.356	0.35	0.147	-0.11	1.158	1.496	1.758	1.207	2.509	0.202	53.861	36.212	1.057	2.4	3.299	7
102999819	0.32	0.401	0.115	-0.116	1.596	1.375	1.283	1.521	2.358	0.795	50.615	44.864	1.061	2.83	2.715	8
102999829	0.787								2.9	0.101	60	46.476				52
102999833	0.607		0		0.824		1.849		2.848	0.105	90	0			0.882	14
102999854	0.466	0.233	0.116	-0.13	1.185	1.558		1.269	2.554	0.253	55.737	44.296	0.857	2.661	3.776	5
102999867	0.041	0.095	0.327	-0.229	1.202	1.228	0.836	1.157	2.573	0.268	62.295	22.166	1.157	2.248		26
102999907	0.283		0.125	-0.235	1.161	1.307	1.448	1.19	2.408	0.46	65.184	39.683	0.755	2.102	2.325	14
102999942	0.196		0.221	-0.118	1.38	1.224	1.409	1.056	2.451	0.573	67.5	37.65	1.628	1.743	2.635	5
102999976	0.407		0.163		1.503	1.666	1.529	1.5	2.67	0.347	60	46.476		3.333	3.045	18
103000166	0.195	0.419	0.15	-0.062	0.904	1.22	1.734	1.54	2.553	0.49	35.636	44.1	1.496	2.505	2.163	51
103000176	0.525		0.02		1.344				2.778	0.095	90	0				3
103000183	0.229		0.139		1.136	0.756	1.146	1.521	2.344	0.703	60	46.476		1.533	1.811	29
103000205	0.474	0.311	0.038	-0.207	1.255	1.559	1.636	1.508	2.851	0.229	38.799	44.621	0.331	3.135	2.732	54
103000231	0.277		0.402		1.729		1.141		2.76	0.346	90	0			4.383	19
103000239	0.37	-0.008	0.176	-0.29	1.488	1.491	1.623	1.231	2.805	0.118	69.933	17.803	0.759	2.452	2.74	26
103000278	0.399		0.146	-0.125	1.202	1.346	1.526	1.533	2.671	0.379	60	46.476	1.075	2.787	2.452	47
103000298	0.329	0.137	0.142	-0.131	0.993	0.977	1.145	0.857	2.509	0.458	45	49.295	1.101	1.134	1.517	24
103000312	0.151	0.207	0.29	-0.387	1.692	1.642	1.555	1.587	2.461	0.438	35.249	44.129	0.916	3.481	3.524	44
103000421	0.442	0.361	0.102	-0.151	1.033	1.443	1.567	1.092	2.403	0.512	63.118	35.973	0.699	2.102	2.45	46
103000432	0.264		0.179		1.168	1.641	1.549	1.5	2.89	0.133	63.542	41.536		3.282	2.536	43
103000675	0.224	0.33	0.172	-0.13	1.376	1.519	1.224	1.504	2.502	0.681	46.575	40.577	1.131	3.088	2.252	50
103000999	0.416		0.182		0.998				2.903	0.09	90	0			0.62	7
103001324	0.184	0.478	0.38	-0.035	1.724	1.404	1.455	1.519	2.463	0.597	37.5	44.244		2.791	3.423	45
103001536	0.559		0.005	-0.125	0.95	2.288	1.521	1.501	2.947	0.097	60	46.476	0.091	4.576	1.924	37
103001721						0.987		0.628			60	51.962		0.827		47
103007862	0.349	0.374	0.08	-0.147	1.212	1.061	1.446	1.304	2.531	0.527	56.129	39.74	0.754	1.845	2.393	46
103009026	0.342	0.414	0.106	-0.239	1.32	1.336	1.378	1.441	2.803	0.137	45.146	37.09	0.645	2.697	2.452	2
103010039	0.504		0.038		1.215	1.473	1.514	1.5	2.247		54	49.295		2.946	2.45	36
103026248	0.437	0.142	0.068	-0.409	1.003	1.392	1.511	1.511	2.724	0.198	53.406	44.115	0.364	2.82	2.037	42
103026296	0.464	0.176	0.359	-0.296	1.381	1.847	1.436	1.505	2.919	0.121	56.534	44.526	1.069	3.702	2.878	9
103026489	0.39		0.087		1.246	1.046	1.584	1.057	2.352	0.533	67.5	37.65		1.475	2.698	32
103026681	0.276		0.148	-0.363	1.32	1.509	1.49	1.636	2.716	0.261	63.425	41.679	0.626	3.391	2.687	22
103026891	0.271	0.238	0.262	-0.284	1.396	1.642	1.4	1.537	2.79	0.198	57.222	39.803	0.931	3.366	3.21	43
103027181	0.269		0.282	-0.198	1.622	1.537	1.544	1.395	2.791	0.119	72.992	26.7	1.094	3.013	3.264	24
103027551	0.33	0.567	0.079	-0.141	1.246	0.699	1.269	1.751	2.478	0.743	45	49.295	0.711	2.56	2.112	43
103027858	0.229	0.046	0.386	-0.371	1.68	1.633	1.631	1.397	2.836	0.077	62.265	24.268	1.04	3.187	3.278	44
103028064	0.244		0.174	-0.123	1.389	0.894	1.404	0.713	2.321	0.73	76.772	20.904	1.28	0.855	2.842	11
103028586	0.553		0.004		1.306		1.801		2.645	0.265	90	0			2.381	3
103028615	0.103	0.143	0.365	-0.276	1.528	1.699	1.609	1.485	2.774	0.142	52.395	37.027	1.073	3.465	3.403	23
103029052	0.264	0.573	0.295	-0.096	1.575		1.511		2.535	0.573	52.244	44.3	2.323		3.182	22
103029323	0.761			-0.102	1.329	1.655	1.369	1.24	2.603	0.13	78.607	12.498		2.746	0.602	20
103029637	0.349		0.14		0.811	1.553	1.363	1.5	2.709	0.363	60	46.476		3.107	1.49	47
103029765	0.138	0.069	0.353	-0.379	1.506	1.876	1.357	1.41	2.816	0.095	59.893	39.801	0.944	3.568	3.484	15
103034733	0.151		0.264	-0.166	1.425	1.334	1.421	1.018	2.734	0.231	73.274	28.651	1.24	1.835	3.505	36
103049015	0.456	0.068	0.033	-0.24	1.355	1.863		2.166	2.504	0.263	64.785	15.477	0.266	6.141	4.657	6
103055657		0.121	0.375	-0.377	1.994	1.793	1.439	1.503	2.812	0.148	15.017	27.709	1.009	3.722	3.878	8
103068064	0.128	0.248	0.38	-0.277	1.697	1.336	1.36	1.533	2.724	0.163	30.215	37.415	1.202	2.779	3.262	14
103116089	0.35	0.287	0.236	-0.132	1.429	1.722	1.591	1.496	2.814	0.225	56.269	44.44	1.37	3.455	3.03	2
103193529	0.734					2.214		1.5	2.977	0.024	60	46.476		4.427		52
103193536	0.352	0.142	0.262	-0.153	1.357	1.855	1.487	1.424	2.856	0.141	57.01	44.703	1.286	3.532	2.693	22
103193691	0.54		0.007	-0.249	1.346	1.209	1.699	1.043	2.243	0.35	60	46.476	0.131	1.709	3.042	47
103193929	0.335		0.375						2.936	0.099	90	0				13
103193974										0.861	15.231	21.54				31
103194150	0.216	0.224	0.16	-0.211	1.248	1.614	1.175	1.456	2.785	0.129	48.359	33.673	0.771	3.139	1.963	18
103194408	0.34	0.03	0.074	-0.269	1.132	0.826	2.122	1.137	2.542	0.643	53.491	44.108	0.572	1.312	3.291	29
103194727	0.31	0.245	0.222	-0.155	1.331	1.464	1.493	1.419	2.839	0.148	62.468	37.39	1.201	2.784	2.693	5
103194753	0.415	0.465	0.235	-0.148	1.264	1.659	1.558	1.591	2.77	0.194	53.533	44.106	1.27	3.542	2.802	48
103194784		0.419		-0.125	1.723	1.386		1.536	2.679	0.319	30	46.476		3.008		54
103194874	0.216	0.022	0.345		1.127	1.713	1.526	1.241	2.85	0.075	52.5	44.244	0.816	2.834	2.305	18
103194945	0.57	0.296	0.004	-0.124	1.079	1.651	1.493	1.331	2.685	0.205	45.158	37.82	0.081	2.908	2.135	50
103195260	0.09	0.358	0.374	-0.151	1.464	1.499	1.482	1.495	2.515	0.394	61.538	37.506	1.566	3.037	3.014	14
103195532	0.372	0.232	0.126	-0.153	1.12	1.532	1.483	1.139	2.509	0.788	52.454	44.253	0.851	2.313	2.47	9
103195643	0.436		0.077	-0.296	1.102	1.357	1.562	0.745	2.75	0.173	82.61	18.101	0.492	1.346	2.472	18
103195772	0.233	0.315	0.167	-0.285	1.452	1.498	1.276	1.505	2.73	0.162	49.744	36.495	0.745	3.605	2.478	4
103196033	0.183	0.464	0.308	-0.342	1.119	1.128	0.89	1.096	2.432	0.383	52.44	44.256	0.968	1.712	1.325	14
103196318	0.322		0.102	-0.299	1.178	2.132	1.506	1.459	2.118	0.917	70.744	36.131	0.521	4.148	2.487	53
103196411	0.603		0		0.874		2.067		2.906	0.04	90	0			1.017	19
103196495	0.341	0.385	0.158	-0.125	1.498	1.356	1.592	1.501	2.709	0.215	57.493	38.192	1.206	2.759	3.2	44
103196629	0.409	0.175	0.226	-0.301	1.113	1.587	1.467	1.489	2.791	0.185	48.611	41.257	0.782	3.179	2.395	52
103196792	0.417	0.237	0.233	-0.164	1.205	1.329	1.467	1.539	2.796	0.156	49.603	41.506	1.229	2.79	2.541	49
103196808	0.272	0.176	0.212	-0.268	1.454	1.48	1.599	1.364	2.771	0.178	34.969	31.449	0.869	3.229	3.122	14
103196865	0.374		0.1	-0.125	0.839	0.733	1.062	0.747	2.515	0.371	60	46.476	1.014	0.764	1.192	50
103196895	0.456	0.461	0.055	-0.096	0.983	1.324	1.487	1.513	2.768	0.302	53.601	44.102	0.668	2.7	1.965	52
103196933		0.482		-0.143	1.563	0.975	1.375	1.347	2.133	1.112	25.184	39.431		2.243	2.865	27
103196950	0.078	0.346	0.215	-0.084	1.227	1.15	1.003	1.453	2.294	0.48	27.413	28.62	1.509	2.494	1.647	26
103196982	0.563		0.002	-0.125		0.782		0.481	2.801	0.106	86.638	8.234	0.045	0.502		24
103197063	0.263	0.27	0.113	-0.106	1.179		1.053		2.415	0.341	42.793	16.504	0.989		1.618	9
103197190	0.652		0		0.657				2.964	0.023	90	0			0.45	19
103197262	0.384	0.51	0.079	-0.103	1.206		1.438		2.303	0.21	66.17	14.474	0.715		2.43	5
103197426	0.338	0.357	0.169	-0.102	1.515	1.568	1.498	1.498	2.834	0.182	56.102	35.64	1.308	3.132	3.04	18
103197751	0.419	0.312	0.046	-0.085	0.763	0.848	1.308	2.408	2.581	0.408	54.625	44.117	0.637	2.826	1.356	21
103197783	0.358	0.534	0.154	-0.009	1.129	1.188	1.518	1.641	2.845	0.2	48.991	45.766		2.578	2.498	39
103197787		0.509		-0.276	1.63	1.367	1.467	1.556	2.703	0.285	30	46.476		3.011	3.187	47
103197828	0.672								2.974	0.005	90	0				19
103197833	0.238		0.372	-0.112	1.317	0.892	1.085	1.651	2.599	0.342	60	46.476	1.83	2.087	2.016	19
103197861	0.435		0.074		1.165		1.537		2.551	0.363	85.251	11.632			2.373	29
103197957	0.216	0.117	0.14	-0.143	1.171	0.864	1.059	0.507	2.028	0.666	61.479	36.345	1.219	0.563	1.722	44
103198075	0.158	0.162	0.163	-0.37	1.164	1.666	0.939	1.458	2.24	0.744	34.145	44.324	0.597	3.413	1.458	43
103198374	0.333	0.211	0.158	-0.132	1.288	1.363	1.523	1.224	2.717	0.118	62.715	25.119	1.031	2.263	3.085	11
103198380	0.618		0		0.592				2.974	0.02	90	0			0.326	19
103198557	0.337	0.213	0.16	-0.173	1.167	1.374	1.491	1.224	2.594	0.358	61.955	36.695	0.961	2.246	2.485	12
103198798		0.285	0.124	-0.363	1.216	1.44	1.472	1.557	2.592	0.385	30	46.476	0.539	2.992	2.42	45
103199031	0.503	0.166	0.017	-0.476		1.496		1.517	2.621	0.345	52.5	44.244	0.136	3.03		19
103199086	0.315	0.281	0.183	-0.302	1.46	1.696	1.506	1.454	2.76	0.207	57.523	38.387	0.731	3.471	2.965	38
103199112	0.135	0.346	0.294	-0.245	1.714	1.537	1.577	1.508	2.131	1.086	45.232	42.026	1.104	3.083	3.671	37
103199123	0.255	0.252	0.257	-0.205	1.562	1.562	1.473	1.496	2.597	0.399	56.077	44.383	1.107	3.125	3.18	38
103199202	0.482		0.054						2.875	0.186	90	0				21
103199425	0.084	0.392	0.191	-0.068	0.671	1.034		1.384	2.742	0.341	28.341	31.847	1.162	2.214	0.597	14
103199622	0.286	0.512	0.125	-0.122	1.21	1.204	1.599	1.487	2.706	0.27	48.294	46.253	0.99	2.437	2.72	40
103199687	0.345	0.447	0.076	-0.037	0.784	0.642	1.627	1.67	2.276		42.45	45.36	1.669	1.487	1.76	28
103199853	0.441	0.301	0.057	-0.212	1.114	1.424	1.407	1.484	2.702	0.339	38.476	44.506	0.425	2.838	2.09	46
103199876	0.367		0.177	-0.125	1.456	1.645	1.51	1.476	2.514	0.499	60	46.476	1.196	3.258	2.922	39
103199939	0.345	0.075	0.059	-0.357		1.611		1.173	2.664	0.159	61.916	26.108	0.337	2.569		19
103200046	0.395	0.217	0.127	-0.21	1.336	1.512	1.528	1.509	2.625	0.384	55.355	44.216	0.761	3.058	2.798	48
103200166	0.642		0	-0.25	0.959	0.755	2.159	0.334	2.806	0.134	83.328	10.341	0	0.337	2.072	30
103200171	0.335		0.375			1.656	1.5	1.5	2.855	0.272	60	46.476		3.312	4.849	40
103200236		0.277	0.125	-0.375	1.179	1.715	1.677	1.479	2.264		36	49.295	0.516	3.467	2.686	37
103200464	0.362		0.071		1.164	1.194	1.787	1.48	2.453	0.327	63.917	41.086		2.355	2.903	14
103200531	0.48		0.123		0.988	1.751	1.507	1.425	2.855	0.188	60	46.476		3.327	2.105	38
103200942	0.188		0.128		1.252	1.073	1.431		2.726	0.362	60	46.476		3.803	2.608	40
103200963	0.522		0.019		1.171	1.2	1.79	0.696	2.754	0.159	86.392	8.837		1.115	2.108	32
103201064	0.286	0.285	0.137	-0.214	1.403	1.255	1.451	1.5	2.683	0.367	52.5	44.244	0.805	2.54	2.792	7
103201092	0.281		0.167	-0.125	1.049	0.463	1.456		2.407	0.334	84.449	13.598	1.69	0.15	3.182	30
103201139		0.221	0.112	-0.128	1.709	1.039	1.545	0.929	1.756	1.074	36	49.295	1.064	1.306	3.554	7
103201223	0.401	0.392	0.08	-0.125	1.307	1.18	1.646	1.414	2.619	0.32	36.525	44.11	0.784	2.456	2.88	4
103201252	0.334	0.787	0.205		1.261		1.398		2.55	0.26	52.5	44.244			2.351	42
103202493	0.508		0.224		1.082	1.924	1.46	1.5	2.8	0.274	60	46.476		3.849	2.295	44
103205758	0.115	0.303	0.297	-0.152	1.286	1.368	1.324	1.124	2.351	0.327	65.639	24.693	1.305	2.064	4.177	14
103206172	0.33		0.189		0.843		1.314		2.797	0.391	60	46.476			1.511	36
103207734	0.417	0.385	0.124	-0.12	1.319	1.504	1.561	1.543	2.445	0.589	44.807	40.252	0.975	3.076	2.828	5
103208432	0.3		0.226		1.004		1.247		2.741	0.384	60	46.476			1.679	18
103209848	0.62		0						2.835	0.073	90	0				30
103209953	0.273	0.115	0.132	-0.381	1.712	1.914	1.528	1.55	2.3	1.159	48.687	45.749	0.592	3.955	3.508	36
103209996			0.113	-0.122		1.001		0.716		0.69	45	51.962	0.723	0.958		15
103210030	0.49		0.021		0.971		1.803		2.506	0.356	90	0			2.494	38
103214772	0.214	0.316	0.204	-0.244	1.284	1.595	1.379	1.576	2.655	0.208	61.081	33.79	0.864	3.544	2.974	34
103215822	0.314	0.159	0.125	-0.182	1.212	1.641	1.893	1.447	2.716	0.145	47.097	42.455	0.693	3.376	3.269	30
103216587	0.321	0.06	0.129	-0.401	1.557	1.624	1.495	1.425	2.762	0.18	48.52	41.134	0.605	3.103	3.22	29
103223897	0.339	-0.189	0.117	-0.125	1.284	1.385	1.386	0.925	2.378	0.458	49.164	45.655	0.935	1.71	2.499	4
103229224	0.107	0.36	0.131	-0.1	1.328	2.156	0.936		1.881	0.488	25.196	35.161	1.59		1.66	19
103249967	0.321	0.247	0.106	-0.367	1.425	1.652	1.553	1.523	2.635	0.238	47.357	37.252	0.512	3.525	3.013	7
103280927	0.41		0.084	-0.179	1.365	1.295	1.482	0.725	2.392	0.348	56.634	34.319	0.681	1.205	2.679	18
103293539	0.378		0.134						2.431	0.406	90	0				8
103304230	0.466		0.075		1.166	1.463	1.44	0.967	2.81	0.189	86.37	8.892		1.887	2.748	18
103366786	0.394		0.107	-0.139	1.229	0.61	1.563		2.411	0.167	83.483	15.963	1.001	0.231	2.52	37
103367937	0.747					0.758			2.953	0.02	60	46.476		3.068		34
103368174	0.23	0.394	0.187	-0.068	1.13	1.11	1.084		2.357	0.423	24.817	28.622	1.727	5.198	1.632	9
103369392	0.749		0.342	-0.245		0.827		0.906	2.776	0.138	60	46.476	1.307	1.035		10
103369611	0.48	0.218	0.111	-0.141	1.205	1.531	1.643	1.473	2.51	0.395	55.419	44.228	0.8	3.05	2.844	32
103371925	0.36		0.208		1.213		1.389		2.741	0.195	90	0			2.209	33
103372272	0.37	0.363	0.056	-0.069	0.587	1.433		1.563	2.597	0.606	52.5	44.244	0.777	2.995	2.075	53
103373690	0.507		0.019		1.108	0.76	1.692	0.465	2.744	0.226	83.663	15.523		0.472	2.271	20
103373902	0.263		0.178	-0.164	1.31	1.152	1.567	1.296	2.233	0.684	60	46.476	1.169	2.084	3.259	4
103374868	0.322		0.276			1.61		1.604	2.778	0.218	78.577	18.953		3.443		22
103375178	0.187		0.497		1.522	0.803	1.23	1.645	2.854	0.195	60	46.476		1.76	2.498	53
103378402	0.607		0		0.579				2.982	0.02	90	0			0.223	32
103379438	0.365	0.483	0.15	-0.095	1.221	1.227	1.548	1.485	2.62	0.264	50.007	35.663	1.357	2.476	2.945	45
103381615	0.224	0.311	0.221	-0.107	1.174	1.481	1.183	1.236	2.279	0.391	65.548	12.825	0.914	2.434	3.302	19
103381649	0.16		0.299	-0.375	2.215	1.908	1.571	1.423	2.808	0.198	66.735	36.047	0.901	3.658	4.246	9
103381708	0.332		0.174	-0.238	1.297	0.942	1.439	0.594	2.571	0.249	77.891	20.913	1.182	0.749	2.185	22
103381720	0.386		0.153						2.944	0.07	82.56	18.224				53
103381735	0.451	0.011	0.1	-0.19	1.334	0.882	1.541	0.845	2.454	0.425	60.78	37.187	0.917	1.001	2.805	45
103381820	0.251		0.295		1.3	0.943	1.32	1.156	2.264	0.41	60	46.476		1.453	2.289	24
103381978	0.56		0.004	-0.25	0.857	2.314	1.638	1.5	2.911	0.11	60	46.476	0.058	4.628	1.869	54
103382202	0.443		0.088		2.055	1.604	1.953	1.524	2.779	0.146	76.171	21.539		3.26	2.463	38
103382570	0.156	0.175	0.304	-0.257	1.807	2.093	1.484	1.516	2.295	0.922	53.353	44.119	1.056	4.213	3.569	51
103382628	0.441	0.328	0.077	-0.123	1.327	1.485	1.542	1.499	2.767	0.276	49.944	41.271	0.759	2.977	2.717	49
103382909	0.409		0.113	-0.125	1.036	1.234	1.411	1.502	2.732	0.228	60	46.476	0.867	2.555	1.95	52
103383274	0.356		0.158		1.174		1.196		2.66	0.416	90	0			2.892	19
103383298	0.404	0.428	0.108	-0.108	0.922	1.258	1.245	1.251	2.568	0.201	45.985	40.322	0.856	2.126	1.612	53
103383522	0.329		0.25	-0.126	1.216	1.663	1.441	1.494	2.732	0.292	60	46.476	1.341	3.333	2.52	27
103383573	0.361		0.134		1.146		1.44		2.315	0.888	75	36.742			2.276	28
103384135	0.343	0.44	0.157	-0.161	1.104	1.385	1.678	1.536	2.464	0.582	34.428	44.259	0.968	2.933	2.641	28
103384396	0.277	0.248	0.375	-0.405	1.701	1.638	1.465	1.538	2.936	0.096	52.5	44.244	0.987	3.356	3.474	19
103384885	0.447	0.211	0.332	-0.156	1.378	1.381	1.671	1.51	2.638	0.249	55.977	44.356	1.419	3.061	3.36	30
103385247	0.353	0.566	0.11	-0.002	1.177	1.408	1.542	2.382	2.75	0.165	54.164	40.822		4.472	2.675	21
103385384	0.288	0.291	0.137	-0.141	1.387	1.417	1.449	1.553	2.826	0.2	47.168	41.761	0.995	2.954	2.77	49
103385489			0.364	-0.193	1.434	2.458	1.481	1.504	1.834		45	51.962	1.117	4.893	2.915	45
103385619	0.219	0.158	0.303	-0.377	1.686	1.783	1.457	1.343	2.664	0.23	52.5	44.244	0.916	3.242	3.706	40
103385683	0.312		0.128		1.514		1.46		2.811	0.29	75	36.742			3.098	29
103386116	0.128		0.349	-0.363	1.369	1.845	0.911	1.291	2.84	0.118	75.089	27.62	1.005	3.211	4.328	24
103386152	0.325		0.128	-0.124	1.089	0.736	1.372	0.938	2.323	0.615	60	46.476	1.25	0.978	2.119	29
103386182	0.324	0.37	0.235	-0.283	1.349	1.529	1.449	1.497	2.836	0.142	46.564	40.425	0.874	3.186	2.612	22
103386369	0.416	0.267	0.119	-0.155	1.112	1.28	1.386	1.51	2.79	0.28	56.166	44.409	0.824	2.62	2.056	24
103386510	0.201	0.356	0.263	-0.105	1.478	1.1	1.426	1.541	2.484	0.481	54.56	44.112	1.755	2.348	2.94	36
103386837	0.341	0.348	0.161	-0.201	1.604	1.522	1.527	1.622	2.783	0.219	54.624	28.654	0.87	3.29	3.15	40
103386913						0.463				0.408	0	0		0.15		26
103386994	0.418	0.279	0.157	-0.21	1.279	1.571	1.538	1.579	2.749	0.415	41.458	46.073	0.838	3.307	2.624	6
103387472	0.294	0.355	0.254	-0.246	1.615	1.496	1.587	1.474	2.757	0.393	37.454	44.234	1.017	3.046	3.493	29
103388291	0.246	0.363	0.217	-0.153	1.166	1.294	1.157	1.511	2.648	0.165	54.774	35.035	1.105	2.767	1.832	24
103388606	0.307		0.135	-0.128	1.509	1.524	1.487	1.102	2.686	0.215	66.265	38.644	0.997	2.245	3.121	10
103388634	0.328		0.187		1.047	0.883	1.18		2.709	0.368	60	46.476		4.628	1.649	46
103388818	0.557		0.123	-0.25	0.926	2.037	1.604	1.455	2.904	0.108	60	46.476	0.645	3.965	2.104	7
103389348	0.19		0.217	-0.138		1.376		0.793	2.49	0.536	72.827	26.922	0.99	1.45		9
103390740	0.3		0.183	-0.187	0.83	1.801		1.06	2.496	0.795	75	36.742	0.856	2.54		18
103392067	0.706					1.148		1.551	2.926	0.081	60	46.476		2.375		19
103392774	0.512	0.367	0.096	-0.132	1.17	1.336	1.557	1.492	2.622	0.453	39.673	44.999	0.768	2.683	2.467	39
103393291	0.394	-0.078	0.135	-0.321	1.502	1.385	1.499	0.884	2.591	0.371	53.425	36.726	0.759	1.626	3.065	37
103394064	0.182	0.354	0.243	-0.075	1.393	1.124	1.33	1.397	2.466	0.642	37.5	44.244	2.003	2.114	2.545	48
103394955	0.273	0.376	0.153	-0.111	1.245	0.951	1.578	1.23	2.348	0.5	37.106	44.174	1.519	1.64	3.021	5
103396593	0.301	0.227	0.375	-0.375	1.855	1.77	1.503	1.533	2.587	0.55	45	49.295	1	3.605	3.788	31
103398248	0.504		0.025	-0.25	0.814	2.297	1.723	1.499	2.856	0.283	60	46.476	0.211	4.592	1.897	38
103398915	0.199		0.152	-0.125	1.709	1.39	1.546	1.471	2.197	0.854	60	46.476	1.265	2.792	3.586	17
103399548	0.329	0.083	0.128	-0.126		1.082		0.768	2.526	0.234	74.951	18.407	0.708	1.112		17
103415713	0.193	0.006	0.268	-0.378	1.807	1.732	1.527	1.238	2.76	0.231	66.035	30.642	0.869	2.888	3.624	32
103420363	0.373		0.126	-0.169	1.391	1.607	1.542	1.475	2.52	0.429	60	46.476	0.829	3.238	2.933	45
103421031	0.529	0.563	0.106	-0.003	1.176	1.144	1.569	1.544	2.618	0.322	45	49.295		2.323	2.491	44
103424385		0.557		-0.2		0.844		1.258	2.621	0.578	15	36.742		2.496		31
103433782	0.434	0.311	0.082	-0.111	1.342	0.988	1.728	0.902	2.328	0.395	66.104	34.943	0.937	1.221	3.114	4
103434172	0.236	0.381	0.251	-0.057	1.578	1.516	1.46	1.765	2.514	0.268	30.035	33.929	2.245	3.664	3.238	15
103434338	0.596		0.121		0.689	1.007	2.03	1.668	2.298	1.132	54	49.295		2.238	1.981	48
103437981	0.424	0.146	0.047	-0.13	1.11	1.189	1.289	0.916	2.3	0.237	69.199	24.591	0.498	1.471	1.876	2
103439225	0.243	0.418	0.162	-0.343	1.006	1.483	1.45	1.417	2.829	0.105	55.908	40.064	0.676	3.054	2.139	6
103441373	0.214	0.374	0.251	-0.102	1.291	1.324	1.45	1.678	2.675	0.172	47.221	41.618	1.565	3.066	2.669	11

## Sheet: AMHA-2
id	risk_aversion	loss_resilience	positive_offset	negative_offset	positive_apex	negative_apex	positive_turning_point	negative_turning_point	mean_radial_distance	radial_std	mean_polar_angle	polar_std	loss_aversion	negative_area	positive_area	Age (Add 18 years)
126520867	0.369	0.146	0.352	-0.294	1.489	1.86	1.473	1.554	2.629	0.294	52.321	41.821	1.002	3.879	3.101	15
126520972	0.454	0.332	0.123	-0.117	0.828	1.644	0.988	1.477	2.706	0.118	47.266	38.139	0.749	3.225	1.242	4
126521021	0.369	0.09	0.233	-0.242	1.552	1.553	1.868	1.123	2.804	0.103	66.2	13.957	0.834	2.324	2.346	7
126521132	1.062	0.379	0.163	-0.124	1.239	1.599	1.303	1.476	1.071	1.26	44.86	45.001	0.976	3.221	2.234	25
126521221	0.287	0.134	0.154	-0.137	1.355	1.609	1.555	1.531	2.112	1.055	52.876	40.814	0.95	3.384	2.848	20
126521224	0.201	0.347	0.169	-0.161	1.111	1.507	1.455	1.534	2.61	0.473	44.094	40.777	0.93	3.079	2.224	27
126521250	0.378	0.45	0.084	-0.375	1.005	2.415	1.628	1.494	2.61	0.565	60	46.476	0.382	4.811	2.238	22
126521260	0.297	0.271	0.081	-0.13	0.925	1.264	1.038	1.403	2.75	0.091	39.282	30.032	0.64	2.575	1.292	14
126521263	0.433	0.414	0.051	-0.151	1.242	1.28	1.881	1.085	2.452	0.54	60	46.476	0.547	1.926	3.155	10
126521268	0.375	0.321	0.115	-0.116	0.974	1.324	0.833	1.164	2.15	1.101	58.16	37.264	0.847	2.066	1.079	20
126521279	0.543	0.362	0.007	-0.094	1.069	1.64	1.509	1.529	2.101	1.171	31.611	43.975	0.149	3.324	2.151	31
126521290	0.364	0.135	0.117	-0.412	1.62	1.507	1.481	1.513	2.565	0.518	40.023	41.318	0.559	3.053	3.269	35
126521301	0.402	0.674	0.116	-0.124	1.547	0.836	5.594	0.722	1.664	1.33	54.891	43.639	0.943	0.813	12.423	24
126521302	0.224	0.113	0.375	-0.375	1.614	1.786	1.503	1.566	2.618	0.376	62.125	36.064	1	3.831	4.141	12
126521311	0.24	0.221	0.375	-0.375	1.71	1.763	1.661	1.283	2.81	0.132	65.72	26.882	1	3.14	3.151	23
126521318	0.355	0.403	0.149	-0.035	1.531	1.573	1.526	2.295	2.515	0.351	57.904	27.601	2.554	4.852	2.998	18
126521335	0.362	0.404	0.16	-0.124	1.285	1.284	1.481	1.35	2.657	0.256	59.992	36.746	1.18	2.335	2.548	7
126521366	0.359	0.253	0.126	-0.293	1.4	1.39	1.476	1.519	2.388	0.232	51.053	44.678	0.677	2.817	2.811	21
126521387	0.313	0.226	0.118	-0.375	1.405	2.108	1.379	1.271	2.445	0.572	66.959	35.698	0.545	3.572	2.645	23
126521459	0.212	0.277	0.137	-0.128	1.368	1.425	1.272	1.458	2.509	0.532	52.302	44.286	1.048	2.857	2.366	17
126521462	0.198	0.324	0.181	-0.227	1.339	1.418	1.137	1.622	1.96	0.616	52.5	44.244	0.964	3.19	2.03	13
126521464	0.463	0.165	0.098	-0.132	1.22	1.333	1.827	1.129	1.96	1.003	63.473	39.998	0.761	2.019	3.096	11
126521466	0.375	0.267	0.125	-0.088	1.419	0.869	1.012	1.668	2.339	0.681	30	46.476	1.377	2.003	1.917	12
126521476	0.315	0.102	0.33	-0.138	1.569	1.658	1.532	1.363	2.423	0.509	45	49.295	1.548	3.029	3.204	18
126521482	0.122	0.085	0.375	-0.309	1.626	1.692	1.493	1.5	2.79	0.02	54.244	32.735	1.061	3.879	4.179	15
126521488	0.389	0.383	0.258	-0.062	1.513	1.506	1.396	1.498	2.539	0.408	55.425	33.436	2.018	2.998	3.125	25
126521518	0.514	0.287	0.102	-0.082	0.981	0.87	2.051	0.931	2.635	0.256	64.173	35.434	1.208	1.083	3.086	18
126521531	0.292	0.254	0.271	-0.213	1.601	1.539	1.52	1.192	2.4	0.5	65.286	35.03	1.041	2.458	3.223	16
126521538	0.363	0.258	0.084	-0.374	1.295	1.582	1.597	1.182	2.576	0.533	63.775	41.254	0.505	2.524	2.833	27
126521543	0.33	-0.159	0.172	-0.193	1.505	1.327	1.56	0.792	2.009	1.137	68.516	31.192	0.97	1.401	3.479	12
126521562	0.392	0.182	0.121	-0.365	1.452	1.725	1.666	1.47	2.516	0.551	49.101	40.898	0.565	3.515	3.212	36
126521565	0.312	0.43	0.229	-0.163	1.104	1.335	1.321	1.25	2.768	0.157	54.133	44.092	1.189	2.246	1.945	36
126521567	0.549	0.257	0.009	-0.318	1.099	1.362	1.373	1.483	2.685	0.184	52.546	44.234	0.101	2.693	1.99	20
126521632	0.335	0.273	0.1	-0.134	1.438	1.248	3.068	1.695	2.316	0.51	44.799	33.143	0.751	3.315	6.601	15
126521648	0.121	0.133	0.163	-0.37	1.116	1.563	1.549	1.115	2.175	0.809	64.875	40.008	0.704	2.342	3.086	17
126521656	0.158	0.31	0.317	-0.375	1.29	1.581	1.217	1.668	2.729	0.214	62.904	42.337	0.844	3.517	3.145	33
126521664	0.124	0.219	0.291	-0.337	1.462	1.566	1.372	1.645	2.759	0.066	55.197	29.572	0.902	3.444	3.369	14
126521685	0.482	-0.319	0.117	-0.262	1.153	1.095	1.957	0.744	2.388	0.315	55.533	44.25	0.756	1.131	3.162	17
126521764	0.361	0.48	0.074	-0.124	1.351	1.387	1.513	1.494	2.833	0.17	48.615	46.022	0.708	2.803	2.742	10
126521786	0.126	0.302	0.142	-0.158	1.354	1.414	1.169	1.48	2.247	0.319	55.625	33.323	0.926	3.039	2.202	5
126521808	0.136	0.302	0.515	-0.347	1.588	1.464	1.441	1.474	2.586	0.326	60	46.476	1.15	2.879	3.053	36
126521816	0.656	0.624	0	-0.169	0.896	1.602	1.874	1.461	2.902	0.098	60	46.476	0	3.198	2.23	33
126521828	0.174	-0.277	0.152	-0.859	1.588	1.939	1.475	1.103	2.769	0.231	63.322	41.808	0.699	2.853	3.313	9
126521844	0.241	0.205	0.234	-0.132	1.362	1.578	1.251	1.471	2.608	0.612	52.244	44.3	1.24	3.13	2.284	34
126521848	0.364	0.199	0.176	-0.29	1.35	1.678	1.46	1.549	2.579	0.584	54.118	33.767	0.74	3.48	3.046	4
126521889	1.926	0.333	0.125	-0.102	1.278	1.194	0.836	1.519	2.463	0.319	20.655	32.373	1.094	2.855	1.425	20
126521898	0.413	0.448	0.087	-0.111	1.33	1.399	1.555	1.61	2.55	0.348	43.286	40.414	0.869	3.025	2.74	28
126521919	0.344	0.988	0.178	-0.25	1.346	1.796	1.539	1.13	2.747	0.165	73.424	25.723	0.747	2.706	3.443	4
126521928	0.169	0.151	0.234	-0.302	1.354	1.294	0.956	0.435	2.758	0.153	14.776	27.65	0.761	5.882	1.74	7
126521931	0.272	0.544	0.131	-0.008	1.487	1.598	1.473	2.025	2.64	0.321	52.5	44.244	5.77	4.312	2.989	19
126521972	0.163	0.175	0.237	-0.212	1.158	1.672	0.965	1.452	2.218	0.636	39.263	44.809	0.804	3.498	1.49	21
126521974	0.461	0.529	0.094	-0.023	0.945	2.314	1.758	1.5	2.165	1.188	54	49.295	2.365	4.628	2.325	8
126521976	0.277	0.196	0.169	-0.275	1.471	1.624	1.477	1.56	2.219	0.778	59.134	38.215	0.764	3.385	2.979	22
126522019	0.373	0.31	0.157	-0.212	1.346	1.534	1.496	1.529	2.678	0.418	59.408	37.421	0.836	3.131	2.698	37
126522034	0.292	0.273	0.372	-0.375	1.589	1.799	1.445	1.51	2.805	0.19	52.5	44.244	0.958	3.692	3.245	29
126522045	0.275	0.25	0.349	-0.375	1.48	1.561	1.487	1.431	2.884	0.117	52.546	44.234	0.989	3.08	2.943	18
126522050	0.468	0.28	0.029	-0.191	1.293	1.586	1.799	1.423	2.362	0.487	67.894	37.378	0.299	3.136	3.134	15
126522051	0.125	0.204	0.323	-0.292	1.279	1.49	1.416	1.636	2.545	0.288	48.457	38.626	0.988	4.133	4.276	10
126522069	0.146	0.4	0.379	-0.348	1.763	1.564	1.508	1.472	2.815	0.226	39.842	41.147	1.078	3.224	3.547	32
126522072	0.32	0.335	0.375	-0.375	1.974	2.424	1.488	1.5	2.797	0.186	60	46.476	1	4.849	4.016	38
126522074	0.314	0.169	0.264	-0.381	1.252	1.505	1.595	1.391	2.855	0.153	52.454	44.253	0.847	2.903	2.68	8
126522081	0.332	0.404	0.17	-0.165	1.512	1.412	1.554	1.886	2.528	0.33	37.293	44.204	1.005	4.035	3.278	30
126522089	0.145	0.239	0.248	-0.168	1.298	1.366	1.627	1.647	2.407	0.735	44.303	43.161	1.16	3.431	3.16	22
126522091	0.272	0.104	0.247	-0.274	1.143	1.762	1.386	1.568	2.481	0.352	55.516	44.247	0.766	3.763	2.12	19
126522115	0.475	0.298	0.113	-0.143	1.61	1.011	2.07	1.512	1.809	0.95	47.262	45.283	1.027	2.273	4.512	13
126522121	0.243	0.335	0.133	-0.25	1.546	2.383	1.636	1.502	2.042	1.119	54	49.295	0.757	4.768	3.426	32
126522124	0.235	0.09	0.375	-0.375	1.676	1.852	1.512	1.5	2.429	0.479	55.572	44.259	1	3.703	3.371	33
126522126	0.083	0.273	0.317	-0.204	1.272	1.539	1.32	1.256	2.595	0.377	63.467	41.628	1.029	2.692	2.329	13
126522140	0.505	0.548	0.169	-0.139	1.134	0.963	1.366	1.596	2.476	0.35	60	46.476	1.168	2.307	2.166	10
126522144	0.194	0.612	0.456	-0.125	1.532	2.214	1.454	1.5	2.655	0.397	60	46.476	1.846	4.427	2.971	12
126522150	0.305	0.25	0.128	-0.301	1.522	1.406	1.578	1.53	2.827	0.166	39.317	44.833	0.649	2.891	3.245	20
126522160	0.386	0.51	0.107	-0.016	1.047	1.049	1.517	1.539	2.616	0.371	52.38	44.269	3.534	2.145	2.149	24
126522162	0.195	0.38	0.148	-0.245	1.544	1.424	1.572	1.395	2.234	1.125	49.894	39.927	0.857	2.705	3.316	15
126522167	0.475	0.365	0.15	-0.125	1.111	1.367	1.507	1.622	2.244	1.12	46.325	45.097	1.036	2.967	2.44	28
126522190	0.268	0.245	0.25	-0.375	1.046	1.615	1.54	1.637	2.747	0.113	67.233	37.847	0.708	3.525	2.207	13
126522195	0.127	0.276	0.306	-0.132	1.515	1.742	1.449	1.544	2.329	0.748	55.89	44.333	1.509	3.611	2.951	38
126522202	0.444	0.832	0.049	-0.125	1.257	1.134	1.604	1.45	2.496	0.616	60	46.476	0.575	2.28	2.708	18
126522208	0.153	-0.256	0.322	-0.126	1.551	1.549	1.392	1.052	2.787	0.228	71.786	29.089	1.485	2.174	3.377	28
126522225	0.437	-0.081	0.049	-0.256	0.993	1.291	1.81	0.854	2.743	0.182	74.21	25.02	0.39	1.476	2.935	24
126522226	0.37	0.373	0.079	-0.128	1.567	1.552	1.591	1.515	2.758	0.16	24.285	35.183	0.779	3.251	3.326	34
126522237	-0.019	0.254	0.138	-0.194	0.986	1.87	0.645	1.568	1.617	0.747	45	49.295	0.639	3.995	0.847	5
126522243	0.288	0.439	0.125	-0.06	1.608	0.869	1.395	1.336	2.684	0.316	11.176	17.729	2.404	2.472	3.003	7
126522257	0.071	0.128	0.379	-0.375	1.696	1.791	1.437	1.522	2.35	0.75	33.883	44.395	0.955	3.641	3.335	35
126522265	0.507	0.612	0.026	-0.375	1.147	2.405	1.522	1.497	2.663	0.377	60	46.476	0.187	4.802	2.298	15
126522271	0.411	0.146	0.123	-0.133	0.999	1.07	1.156	0.974	1.816	1.143	36	49.295	0.934	1.446	1.596	21
126522274	0.471	0.367	0.049	-0.179	1.08	1.976	1.644	1.487	2.732	0.34	55.364	44.217	0.412	3.927	2.378	22
126522278	0.502	0.7	0.168	-0.125	1.174	1.321	1.548	1.281	2.729	0.232	60	46.476	1.202	2.279	2.865	10
126522288	0.402	0.339	0.081	-0.138	1.419	1.325	1.581	1.331	2.04	0.701	30	46.476	0.762	2.355	2.991	11
126522291	0.253	0.283	0.394	-0.359	1.636	1.598	1.614	1.5	2.817	0.169	52.5	44.244	1.042	3.196	3.517	17
126522305	0.371	0.371	0.074	-0.125	1.358	1.537	1.676	1.694	2.318	1.14	65.293	34.201	0.672	3.506	3.077	31
126522313	0.093	0.383	0.272	-0.126	1.256	1.467	1.364	1.526	2.786	0.181	62.929	42.305	1.381	3.016	2.423	18
126522317	0.478	0.368	0.046	-0.073	1.115	1.515	1.558	1.5	2.758	0.347	55.984	44.358	0.725	3.03	2.316	33
126522323	0.407	0.301	0.141	-0.252	1.448	1.589	1.63	1.49	2.875	0.123	46.614	40.443	0.72	3.251	3.131	10
126522327	0.232	0.291	0.375	-0.375	1.791	1.773	1.478	1.574	2.835	0.154	50.72	44.817	1	3.819	3.641	14
126522328	0.397	0.272	0.126	-0.338	1.527	1.471	1.559	1.552	2.589	0.427	50.834	44.768	0.619	3.045	3.137	27
126522329	0.432	0.372	0.066	-0.129	0.997	1.358	1.231	1.533	2.608	0.434	52.56	44.232	0.604	2.822	1.632	22
126522330	0.516	0.396	0.108	-0.089	0.696	1.403	1.626	1.558	2.1	1.18	54	49.295	1.012	2.913	1.64	15
126522331	0.589	0.667	0.168	-0.189	1.121	1.706	1.666	1.302	2.255	1.111	54	49.295	0.861	3.015	2.787	25
126522334	0.171	0.919	0.35	-0.25	1.763	1.998	1.52	1.274	2.776	0.2	69.536	31.88	1.12	3.393	3.493	22
126522340	0.265	0.133	0.135	-0.312	1.355	1.462	1.343	1.169	2.296	0.687	56.668	44.572	0.754	2.315	2.5	9
126522343	0.362	0.249	0.096	-0.373	1.026	1.68	1.147	1.381	2.461	0.471	56.372	39.484	0.414	3.157	1.603	10
126522345	0.295	0.264	0.32	-0.375	1.486	1.697	1.514	1.472	2.857	0.115	52.5	44.244	0.917	3.419	3.003	11
126522346	0.216	0.22	0.377	-0.286	1.635	1.917	1.44	1.557	2.223	0.674	55.536	44.251	1.065	4.076	3.289	12
126522355	0.185	0.238	0.302	-0.375	1.736	1.689	1.529	1.537	2.717	0.43	42.749	40.625	0.91	3.45	3.543	27
126522360	0.456	0.417	0.105	-0.113	1.283	1.049	1.279	1.287	2.23	0.545	42.952	40.486	1.153	1.857	2.209	15
126522361	0.351	0.453	0.133	-0.066	1.371	1.117	1.553	1.664	2.557	0.517	52.57	44.23	1.616	2.478	2.849	27
126522363	0.405	0.387	0.075	-0.151	1.043	1.369	1.699	1.52	2.793	0.258	51.368	44.56	0.606	2.772	2.423	21
126522371	0.25	0.13	0.312	-0.375	1.559	1.977	1.54	1.521	2.668	0.43	54.56	44.112	0.894	3.997	3.206	14
126522378	0.448	0.01	0.051	-0.379	1.27	1.975	1.553	1.315	2.608	0.456	65.72	39.149	0.324	3.48	2.636	27
126522380	0.166	0.188	0.329	-0.375	1.779	1.704	1.553	1.51	2.359	0.537	40.237	40.983	0.946	3.582	3.849	17
126522382	0.256	0.2	0.211	-0.39	1.334	1.584	1.517	1.515	2.588	0.516	33.355	44.564	0.716	3.207	2.827	7
126522383	0.156	0.402	0.375	-0.12	1.392	1.612	1.268	1.741	2.608	0.201	59.854	24.005	1.393	3.824	2.255	8
126522385	0.244	0.13	0.348	-0.375	1.632	1.977	1.646	1.521	2.546	0.486	54.625	44.117	0.964	3.997	3.588	37
126522399	0.484	0.418	0.026	-0.123	1.472	1.532	1.528	1.798	2.317	0.448	61.684	22.243	0.384	3.888	2.83	15
126522400	0.427	0.277	0.122	-0.21	1.296	1.547	1.636	1.56	2.579	0.446	40.798	45.63	0.718	3.353	2.881	28
126522401	1.002	0.378	0.37	-0.144	1.477	1.527	0.915	1.518	2.356	0.419	29.256	36.499	1.443	3.045	1.814	33
126522410	0.291	0.063	0.086	-0.125	1.031	1.061	1.022	0.758	1.895	0.734	60	46.476	0.86	1.075	1.411	19
126522424	0.311	0.362	0.195	-0.065	1.45	1.587	1.427	1.594	2.555	0.405	65.329	21.57	1.531	3.389	2.66	21
126522425	0.395	0.363	0.053	-0.181	1.426	1.532	1.698	1.491	2.645	0.361	50.286	36.283	0.466	3.311	3.22	16
126522432	0.35	0.224	0.147	-0.216	1.423	1.235	1.377	1.436	2.285	0.362	29.23	37.736	0.797	2.92	2.649	38
126522434	0.465	0.382	0.045	-0.205	1.108	1.513	1.268	1.389	2.754	0.169	55.384	33.442	0.379	2.839	1.838	18
126522435	0.343	0.173	0.191	-0.145	1.541	1.244	1.48	1.614	2.689	0.263	41.179	45.879	1.273	2.872	3.217	19
126522436	0.346	-0.269	0.08	-0.126	1.203	1.474	1.52	0.906	2.374	0.692	69.496	32.032	0.782	1.777	2.622	4
126522442	0.12	0.618	0.29	-0.193	1.473	2.159	1.542	1.479	2.377	0.753	60	46.476	1.156	4.283	3.069	20
126522444	0.177	0.466	0.151	-0.049	1.326	1.42	1.14	1.948	1.964	1.08	41.293	45.757	1.863	3.687	2.032	14
126522450	0.416	0.63	0.088	-0.125	1.069	1.167	1.462	1.529	2.291	1.198	54	49.295	0.768	2.423	2.093	24
126522456	0.276	0.335	0.273	-0.375	1.645	2.424	1.468	1.5	2.319	0.892	60	46.476	0.82	4.849	3.336	36
126522459	0.284	0.567	0.138	-0.22	1.304	1.33	1.322	1.837	2.581	0.322	68.997	32.826	0.831	3.342	2.389	15
126522460	0.331	0.161	0.145	-0.224	1.317	1.377	1.395	1.335	2.11	0.512	25.323	40.222	0.779	2.504	2.449	15
126522463	0.331	0.24	0.17	-0.142	1.521	1.468	1.495	1.259	2.853	0.185	76.839	23.644	1.055	2.465	3.133	18
126522464	0.208	0.324	0.384	-0.117	1.497	1.241	1.392	1.247	2.755	0.172	65.062	35.637	1.991	2.088	2.779	19
126522468	0.372	0.365	0.126	-0.175	1.551	1.648	1.591	1.5	2.483	0.573	33.144	39.333	0.847	3.473	3.327	15
126522474	0.397	0.318	0.091	-0.143	1.089	1.499	1.438	1.447	2.682	0.377	64.072	28.654	0.693	2.897	2.698	27
126522483	0.347	0.356	0.177	-0.271	1.322	1.462	1.522	1.41	2.635	0.309	53.565	44.104	0.81	2.955	2.686	20
126522484	0.37	0.49	0.374	-0.373	1.874	1.76	1.463	1.445	2.816	0.16	60	46.476	1.016	3.532	3.774	22
126522491	0	0.14	0.375	-0.375	1.734	1.795	1.161	1.499	2.008	1.156	36	37.65	1	3.715	2.739	19
126522496	0.4	0.448	0.058	-0.119	1.489	1.279	1.521	1.662	2.058	0.493	49.525	45.433	0.706	2.891	3.002	25
126522497	0.429	0.399	0.108	-0.308	1.512	1.43	1.277	1.407	2.296	0.532	51.617	34.141	0.668	2.834	2.496	2
126522498	0.379	0.377	0.105	-0.111	1.346	1.675	1.576	2.75	2.423	0.325	60.906	25.828	1.031	6.635	3.1	5
126522507	0.448	0.323	0.041	-0.114	1.355	1.246	1.964	1.477	2.392	0.479	43.094	36.593	0.528	2.665	3.579	8
126522509	0.245	0.408	0.159	-0.124	1.267	1.306	1.43	1.68	2.202	1.117	58.932	43.425	1.091	2.967	2.459	15
126522513	0.281	0.442	0.129	-0.122	1.522	1.317	1.359	1.532	2.303	0.575	30	46.476	1.043	2.739	2.796	17
126522523	0.356	0.229	0.075	-0.141	1.223	1.632	1.529	1.498	2.636	0.448	35.375	44.117	0.622	3.309	2.514	18
126522533	0.577	0.446	0.001	-0.124	0.851	1.018	1.929	1.315	2.722	0.203	45	49.295	0.025	1.835	2.191	13
126522535	0.294	0.122	0.246	-0.374	1.73	1.686	1.548	1.452	2.853	0.116	52.583	36.261	0.833	3.44	3.508	14
126522536	0.526	0.211	0.271	-0.257	1.246	1.701	1.396	1.274	2.599	0.274	60.776	34.13	0.906	2.916	2.97	23
126522549	0.229	0.855	0.425	-0.375	1.619	2.424	1.542	1.5	2.763	0.385	60	46.476	1.022	4.849	3.328	16
126522554	0.322	0.138	0.375	-0.375	1.852	1.968	1.5	1.492	2.893	0.176	56.475	44.506	1	3.954	3.703	19
126522569	0.434	0.325	0.117	-0.124	1.221	1.084	1.367	1.067	2.518	0.349	53.672	44.098	1.038	1.565	2.268	34
126522571	0.33	0.359	0.072	-0.127	0.926	1.385	1.514	1.498	2.698	0.211	49.026	45.743	0.614	2.81	1.91	3
126522583	0.311	0.178	0.345	-0.298	1.5	1.876	1.483	1.515	2.906	0.192	56.218	44.424	1.068	3.782	2.974	11
126522600	0.452	0.334	0.122	-0.167	1.239	1.608	1.51	1.5	2.43	1.202	47.607	45.376	0.808	3.215	2.542	26
126522601	0.411	0.265	0.326	-0.353	1.596	1.705	1.434	1.588	2.759	0.235	46.009	40.325	0.944	3.789	3.56	17
126522614	0.43	0.277	0.173	-0.187	1.2	1.606	1.014	1.597	2.198	0.669	37.694	44.286	0.725	3.748	1.627	10
126522617	0.465	0.308	0.056	-0.273	1.062	1.411	1.529	1.505	2.828	0.119	52.524	44.239	0.379	2.833	2.163	26
126522620	0.157	0.119	0.256	-0.195	1.481	1.605	1.571	1.423	2.712	0.083	59.673	28.586	1.019	3.323	3.972	13
126522622	0.338	0.612	0.221	-0.375	1.406	2.405	1.543	1.497	2.702	0.434	60	46.476	0.749	4.802	2.898	38
126522627	0.221	0.576	0.136	-0.002	1.178	1.173	1.113	1.566	2.226	1.218	54	49.295	22.928	2.45	1.77	28
126522630	0.232	-0.053	0.287	-0.766	1.317	1.692	1.488	1.297	2.054	1.137	54	49.295	0.808	2.926	2.642	16
126522637	0.467	0.214	0.062	-0.153	1.4	1.457	1.582	1.119	2.569	0.401	61.854	33.646	0.474	2.169	2.867	22
126522638	0.45	0.411	0.123	-0.189	1.273	1.817	1.722	1.53	2.765	0.162	54.378	44.101	0.777	3.697	3.028	13
126522647	0.451	0.405	0.097	-0.048	1.053	1.44	1.535	1.711	2.337	0.708	52.5	44.244	1.368	3.291	2.263	23
126522663	0.091	0.301	0.362	-0.213	1.586	1.61	1.541	1.52	2.51	0.311	57.864	39.133	1.274	3.259	3.325	24
126522666	0.26	0.254	0.133	-0.377	1.694	1.753	1.512	1.501	2.865	0.161	52.5	44.244	0.581	3.59	3.449	24
126522667	0.531	0.119	0.117	-0.449	1.238	1.485	1.561	1.377	2.733	0.218	54.25	44.095	0.534	2.732	2.624	29
126522668	0.493	0.568	0.04	-0.245	1.119	1.324	1.46	1.467	2.844	0.157	45	49.295	0.307	2.685	2.177	27
126522669	0.473	0.361	0.121	-0.08	1.271	1.411	1.741	1.526	2.438	0.517	41.37	46.011	1.252	2.881	3.013	13
126522675	0.31	0.181	0.223	-0.151	1.218	1.637	1.348	1.173	2.75	0.161	61.212	34.309	1.094	2.532	2.187	21
126522679	0.456	0.444	0.164	-0.065	1.42	1.188	1.508	1.551	2.756	0.201	44.278	40.32	1.785	2.475	2.944	18
126522681	0.512	0.583	0.017	-0.115	1.059	2.101	1.687	3.012	2.674	0.212	69.134	23.141	0.261	8.672	2.576	22
126522689	0.308	-0.027	0.374	-0.125	1.674	2.378	1.515	1.501	2.696	0.305	60	46.476	1.811	4.751	3.554	6
126522693	0.381	0.162	0.157	-0.261	1.274	1.664	1.526	1.476	2.308	0.851	45	49.295	0.734	3.303	2.594	29
126522696	0.582	0.598	0.324	-0.124	1.314	1.274	1.52	1.908	2.721	0.181	60	46.476	1.638	3.298	2.879	10
126522714	0.194	0.667	0.155	-0.125	1.058	1.105	1.286	0.713	2.404	0.204	63.7	41.344	1.164	1.05	1.889	22
126522718	0.22	0.253	0.134	-0.176	1.521	1.638	1.448	1.48	2.371	0.629	45	49.295	0.87	3.329	2.968	21
126522719	0.41	0.275	0.314	-0.131	1.36	1.694	1.492	1.504	2.617	0.282	52.028	44.355	1.294	3.418	2.922	23
126522723	0.318	0.173	0.133	-0.309	1.659	1.482	1.634	1.46	2.391	0.752	37.5	44.244	0.695	2.943	3.65	2
126522726	0.343	0.146	0.086	-0.255	1.131	1.778	1.677	1.452	2.407	0.783	56.32	44.456	0.504	3.497	2.606	9
126522742	0.323	0.337	0.079	-0.186	1.276	1.396	1.075	1.394	2.456	0.747	39.621	44.974	0.554	2.982	1.82	9
126522743	0.408	0.303	0.125	-0.375	1.946	1.656	1.497	1.5	2.853	0.273	45	49.295	0.542	3.312	3.897	39
126522745	0.452	0.538	0.058	-0.012	0.875	1.047	1.579	1.309	2.742	0.375	60	46.476	3.255	1.829	1.877	24
126522748	0.292	0.497	0.17	-0.032	1.603	1.36	1.511	2.013	2.698	0.376	68.776	33.149	2.858	3.651	3.227	29
126522750	0.322	0.294	0.112	-0.189	1.111	1.282	1.492	1.343	2.839	0.116	65.083	29.673	0.741	2.296	2.62	27
126522754	0.474	0.165	0.122	-0.259	0.848	1.747	1.093	1.487	1.933	1.236	36	49.295	0.516	3.483	1.299	24
126522760	0.315	0.367	0.125	-0.092	1.307	1.429	1.445	1.689	2.421	0.48	45	36.858	1.109	3.226	2.752	29
126522766	0.323	0.297	0.102	-0.126	0.944	1.415	1.349	1.303	2.272	0.839	60	46.476	0.833	2.501	1.782	18
126522770	0.489	0.279	0.048	-0.152	1.108	1.701	1.494	1.5	2.888	0.141	56.666	44.572	0.464	3.401	2.206	37
126522772	0.331	0.523	0.109	-0.007	1.458	1.486	1.562	2.052	2.641	0.203	51.794	31.467	6.289	4.045	3.149	13
126522779	0.233	0.377	0.239	-0.199	1.308	1.249	1.041	1.344	2.392	0.486	25.202	35.521	1.035	2.569	1.872	5
126522802	0.296	0.226	0.32	-0.375	1.607	1.8	1.544	1.488	2.454	0.565	45	49.295	0.919	3.636	3.302	17
126522804	0.353	0.348	0.063	-0.201	1.31	1.268	1.277	1.494	2.574	0.413	34.645	44.216	0.538	2.547	2.23	21
126522807	0.508	0.294	0.02	-0.3	1.115	2.151	1.976	1.442	2.634	0.333	60	46.476	0.169	4.165	2.963	25
126522819	0.001	0.378	0.149	-0.228	1.641	1.422	1.313	1.388	2.176	0.803	45	49.295	0.903	3.127	2.891	19
126522821	0.3	0.137	0.257	-0.154	1.429	1.755	1.082	1.396	2.737	0.222	74.131	21.795	1.045	3.283	4.148	26
126522822	0.297	0.443	0.139	-0.038	1.226	1.135	1.507	1.638	2.843	0.166	57.709	39.602	2.408	2.489	2.545	18
126522827	0.301	0.301	0.126	-0.193	1.397	1.641	1.52	1.276	2.407	0.405	54.058	36.605	0.742	2.826	2.881	14
126522836	0.19	0.287	0.269	-0.258	1.709	2.062	1.497	1.5	2.395	0.902	69.923	36.358	1.023	4.125	3.438	9
126522845	0.669	0.422	0.147	-0.095	1.431	1.45	5.577	1.505	1.996	1.148	36	49.295	1.11	2.894	11.383	15
126522850	0.37	0.398	0.127	-0.155	1.331	1.435	1.596	1.503	2.622	0.18	53.632	44.1	0.901	3.001	2.925	14
126522856	0.477	0.138	0.147	-0.431	0.927	1.639	1.317	1.462	2.633	0.385	54.143	44.092	0.54	3.195	2.082	32
126522858	-0.238	0.283	0.377	-0.194	1.26	1.361	0.7	1.401	2.586	0.45	17.249	28.027	0.926	2.885	1.179	21
126522863	0.331	0.557	0.227	-0.123	1.231	1.425	1.47	2.197	2.644	0.211	56.671	38.685	1.353	4.268	3.086	19
126522895	0.345	0.496	0.125	-0.117	1.361	1.04	1.481	1.078	2.304	0.277	53.467	33.951	1.18	1.602	2.84	9
126522901	0.384	0.358	0.054	-0.106	0.968	1.553	2.902	1.441	2.514	0.655	52.5	44.244	0.628	3.002	4.007	16
126522902	0.121	0.122	0.375	-0.375	1.804	1.808	1.47	1.517	2.773	0.212	41.475	38.758	1	3.679	3.665	36
126522915	0.338	-0.209	0.226	-0.309	1.578	1.538	1.576	0.97	2.613	0.33	62.729	35.981	0.927	2.011	3.294	22
126522924	0.455	0.258	0.059	-0.297	1.42	1.251	1.424	1.442	2.716	0.394	52.767	44.194	0.423	2.418	2.655	15
126522931	0.353	0.17	0.063	-0.253	1.289	1.521	2.431	1.232	2.683	0.127	56.523	39.34	0.434	2.535	4.311	23
126522945	0.425	0.682	0.062	-0.154	0.999	0.904	1.262	1.181	2.005	1.059	54	49.295	0.597	1.638	1.681	16
126522966	0.617	0.505	0	-0.12	0.933	1.155	2.28	1.751	2.697	0.245	60	46.476	0	2.748	2.833	22
126522967	0.272	0.084	0.133	-0.382	1.41	1.778	1.492	1.505	2.728	0.223	55.958	37.099	0.566	3.591	2.984	17
126522977	0.356	0.342	0.073	-0.178	1.086	1.427	1.569	1.662	2.652	0.419	57.883	38.093	0.556	3.166	2.343	29
126522989	0.461	0.636	0.105	-0.375	1.108	2.191	1.097	1.429	1.982	1.122	54	49.295	0.468	4.187	1.632	16
126522994	0.471	0.308	0.124	-0.378	1.243	1.743	1.486	1.428	2.807	0.186	60	46.476	0.551	3.318	2.54	13
126522997	0.287	0.535	0.375	-0.374	1.786	1.992	1.419	1.435	2.767	0.239	60	46.476	1.031	3.843	3.883	30
126523032	0.368	0.293	0.245	-0.324	1.465	1.497	1.452	1.627	2.432	0.346	60	46.476	0.851	3.246	3.202	31
126523037	0.234	0.293	0.141	-0.136	1.654	1.532	1.49	1.523	2.761	0.314	52.586	44.227	1.052	3.146	3.329	4
126523041	0.217	0.12	0.375	-0.375	1.764	1.702	1.586	1.411	2.303	0.743	31.025	37.774	1	3.666	3.818	36
126523061	0.111	-0.152	0.261	-0.379	1.5	1.362	1.261	0.891	2.49	0.28	52.449	36.647	1.036	1.614	2.772	36
126523065	0.335	0.273	0.375	-0.424	2.424	1.639	1.5	1.525	2.853	0.271	60	46.476	0.965	3.332	4.849	15
126523067	0.121	0.267	0.141	-0.302	1.735	1.534	1.48	1.694	2.071	1.053	41.313	45.749	0.697	3.467	3.49	22
126523089	-1.105	0.365	0.127	-0.138	1.481	1.112	0.621	1.457	2.823	0.218	23.946	38.834	0.762	2.231	1.209	3
126523097	0.321	0	0.129	-0.127	0.946	0.814	1.645	0.354	1.717	0.825	60	46.476	0.933	0.322	2.599	4
126523128	0.491	0.327	0.119	-0.25	1.102	1.812	1.558	1.391	2.696	0.268	60	46.476	0.641	3.386	2.38	11
126523161	0.268	0.128	0.339	-0.152	1.635	1.654	1.464	1.42	2.302	0.562	55.154	44.181	1.428	3.172	3.327	30
126523166	0.509	0.116	0.026	-0.377	1.279	1.809	1.875	1.459	2.488	0.759	30	46.476	0.198	3.645	3.197	5
126523168	0.292	0.129	0.368	-0.276	1.574	1.62	1.508	1.42	2.607	0.291	33.719	39.768	1.054	3.415	3.273	24
126523181	0.353	0.626	0.149	-0.25	1.33	1.757	1.51	1.195	2.242	0.498	60	46.476	0.722	2.818	2.694	19
126523184	0.362	0.222	0.106	-0.308	1.417	1.404	1.423	1.347	2.606	0.287	38.269	36.815	0.603	3.318	2.735	4
126523186	0.407	0.37	0.124	-0.086	1.235	1.472	1.522	1.536	2.451	0.559	55.519	44.248	1.224	3.014	2.608	6
126523187	0.272	-0.023	0.129	-0.376	0.956	1.498	1.548	1.065	2.363	0.808	64.676	35.229	0.591	2.122	2.679	13
126523189	0.31	-0.088	0.209	-0.275	1.513	1.241	1.536	1.078	2.318	0.484	55.154	44.181	1.078	1.795	3.1	8
126523192	0.501	0.214	0.099	-0.162	2.944	1.417	6.341	1.044	2.329	0.179	58.54	34.486	0.665	1.976	25.924	5
126523193	0.209	0.4	0.325	-0.126	1.623	1.44	1.49	1.54	2.071	0.771	45	49.295	1.537	2.954	3.309	10
126523198	0.361	0.209	0.243	-0.159	1.44	1.805	1.552	1.512	2.215	1.138	62.43	36.998	1.172	3.658	3.126	23
126523200	0.416	0.101	0.16	-0.274	1.311	1.331	1.537	1.582	2.564	0.274	35.071	40.347	0.768	3.061	2.865	7
126523204	0.409	0.336	0.2	-0.133	1.276	1.538	1.435	1.452	2.543	0.408	60.343	36.581	1.077	2.98	2.813	29
126523215	0.484	0.377	0.114	-0.146	1.1	1.259	1.658	1.394	2.439	0.381	53.475	44.11	0.787	2.574	2.546	4
126523221	0.208	0.489	0.226	-0.151	1.139	1.295	1.473	1.505	2.085	1.133	54	49.295	1.092	2.787	2.244	18
126523240	0.239	-0.361	0.208	-0.132	1.448	1.44	1.499	0.86	2.71	0.185	72.75	28.767	1.29	1.648	3.18	14
126523253	0.236	0.321	0.241	-0.121	1.235	1.39	1.341	1.337	2.319	0.7	58.897	37.376	1.3	2.504	2.89	20
126523318	0.391	0.023	0.125	-0.168	1.286	1.2	1.493	0.853	2.544	0.38	52.38	44.269	0.949	1.391	2.736	14
126523319	0.262	0.289	0.377	-0.3	1.592	1.562	1.499	1.453	2.842	0.12	52.756	44.196	1.116	3.261	3.182	17
126523320	0.562	0.376	0.122	-0.127	1.239	1.434	1.877	1.489	2.284	1.15	36	49.295	0.941	2.887	3.16	26
126523329	0.236	0.322	0.137	-0.375	0.898	2.059	1.321	1.474	2.731	0.263	63.26	41.885	0.481	4.125	1.708	30
126523354	0.301	0.217	0.372	-0.375	1.497	1.824	1.482	1.577	2.76	0.11	53.556	44.104	0.982	3.915	4.103	15
126523360	0.193	0.229	0.515	-0.375	1.614	1.705	1.569	1.51	2.621	0.532	24.28	39.149	1.079	3.408	3.376	19
126523362	0.302	0.251	0.146	-0.148	1.414	1.572	1.484	1.368	2.768	0.369	73.939	28.412	0.965	2.868	2.935	22
126523420	0.373	0.312	0.067	-0.123	1.476	1.693	1.7	1.486	2.521	0.62	34.95	40.233	0.68	3.419	3.361	9
126523427	0.423	0.169	0.321	-0.389	1.346	1.479	1.468	1.379	2.807	0.171	46.707	40.466	0.919	2.727	2.835	4
126523428	0.237	0.266	0.158	-0.209	1.265	1.601	1.484	1.51	2.371	0.525	59.903	40.04	0.804	3.295	2.608	32
126523430	0.225	0.285	0.275	-0.192	1.321	1.877	1.429	1.445	2.358	0.715	60	46.476	1.046	3.676	2.578	15
126523434	0.257	0.464	0.245	-0.173	1.32	1.556	1.343	1.651	2.4	0.756	65.925	38.954	1.151	3.539	3.005	22
126523439	0.362	0.189	0.085	-0.257	1.498	1.286	1.683	1.424	2.343	0.414	47.586	33.174	0.617	3.387	3.417	16
126523449	0.311	0.153	0.186	-0.136	1.319	1.344	1.497	1.161	2.409	0.45	61.862	36.108	1.05	2.097	2.735	25
126523462	0.37	0.426	0.063	-0.231	1.344	1.442	1.373	1.274	2.095	0.481	72.633	28.273	0.578	2.573	2.483	17
126523468	0.369	0.368	0.055	-0.338	1.483	1.542	1.628	1.487	2.196	0.815	52.474	44.249	0.428	3.147	3.234	21
126523481	0.517	0.535	0.016	-0.155	1.141	0.992	1.622	1.306	2.584	0.338	45	49.295	0.229	2.156	2.461	10
126523483	0.445	0.37	0.125	-0.126	1.419	1.346	1.489	1.491	2.787	0.217	60	46.476	1.015	2.709	2.881	22
126523484	0.341	0.187	0.168	-0.299	1.426	1.937	1.566	1.483	2.614	0.524	54.393	44.101	0.705	3.916	2.979	9
126523490	0.369	0.432	0.128	-0.093	1.341	1.446	1.556	1.692	2.694	0.379	52.486	44.247	1.142	3.253	2.863	27
126523497	0.218	0.383	0.441	-0.32	1.641	1.412	1.514	1.458	2.892	0.112	52.892	44.174	1.199	2.866	3.307	17
126523505	0.357	0.271	0.128	-0.131	1.319	1.751	1.446	1.513	2.465	0.679	69.754	36.418	0.951	3.547	2.762	15
126523506	0.496	0.411	0.022	-0.173	1.106	1.447	1.554	1.5	2.523	0.396	60	46.476	0.248	2.893	2.278	15
126523512	0.366	0.13	0.073	-0.375	1.328	2.062	1.495	1.511	2.501	0.608	52.5	44.244	0.39	4.172	2.663	22
126523526	0.332	0.139	0.159	-0.375	1.621	1.774	1.622	1.466	2.487	0.561	44.34	40.845	0.674	3.611	3.515	34
126523537	0.29	0.128	0.316	-0.252	1.61	1.644	1.671	1.259	2.723	0.122	68.344	23.88	1.027	2.786	3.493	18
126523570	0.413	0.143	0.079	-0.313	1.282	1.562	1.553	1.496	2.636	0.442	46.861	40.561	0.45	3.152	2.661	27
126523585	0.559	0.576	0.213	-0.125	1.048	1.369	1.615	1.511	2.356	1.168	54	49.295	1.249	2.831	2.381	26
126523596	0.378	-0.448	0.143	-0.126	1.255	1.349	1.464	0.863	2.729	0.139	77.082	20.341	0.875	1.551	3.244	8
126523626	0.345	0.332	0.107	-0.124	1.168	0.995	1.457	1.217	2.28	0.538	49.016	45.75	0.992	1.721	2.363	28
126523643	0.273	0.264	0.254	-0.242	1.603	1.241	1.536	1.54	2.348	0.448	31.319	38.644	1.089	3.684	3.494	16
126523653	0.49	2.601	0.04	-0.151	1.11	0.975	1.506	0.696	2.49	0.451	60	46.476	0.482	0.942	2.221	13
126523661	0.499	0.563	0.035	-0.374	0.945	2.1	1.754	1.48	2.874	0.175	60	46.476	0.225	4.172	2.22	7
126523662	0.325	0.102	0.247	-0.342	1.427	1.549	1.597	1.299	2.716	0.337	48.016	40.898	0.918	2.693	3.047	13
126523672	0.386	0.409	0.098	-0.096	1.284	1.604	1.405	1.469	2.125	0.803	67.5	37.65	0.845	3.154	2.424	21
126523682	0.395	0.178	0.117	-0.354	1.179	1.475	1.565	1.416	2.698	0.295	52.309	44.285	0.555	2.789	2.585	3
126523697	0.242	0.319	0.175	-0.109	1.486	1.481	1.41	1.261	2.583	0.245	46.226	33.112	1.281	2.481	2.82	27
126523698	0.37	0.34	0.177	-0.226	1.546	1.56	1.48	1.705	2.534	0.469	56.025	39.849	0.852	3.543	3.271	22
126523699	0.281	-0.285	0.161	-0.27	0.973	1.092	2.699	0.738	2.528	0.26	54.355	36.223	0.799	1.1	4.927	13
126523710	0.631	0.219	0.123	-0.146	1.952	1.475	2.899	1.614	2.078	0.45	25.629	40.561	0.842	3.525	7.829	6
126523736	0.526	0.193	0.115	-0.172	1.204	1.581	1.756	1.277	2.129	1.065	67.054	38.984	0.716	2.724	3.075	17
126523739	0.482	1.195	0.213	-0.299	1.056	1.753	1.193	1.143	2.578	0.281	60	46.476	0.762	2.695	1.777	20
126523741	0.276	0.31	0.13	-0.146	1.585	1.48	1.605	1.554	2.427	0.512	23.851	30.133	1.018	3.223	3.408	8
126523745	0.428	0.183	0.113	-0.348	1.482	1.687	2.013	1.443	2.758	0.161	39.074	36.451	0.531	3.686	4.1	2
126523749	0.137	0.18	0.262	-0.153	1.815	1.918	1.455	1.496	2.605	0.725	37.5	44.244	1.301	3.847	3.527	31
126523767	0.446	0.19	0.106	-0.125	1.472	1.48	1.775	2.017	2.199	0.375	53.426	34.291	0.981	4.142	3.671	34
126523784	0.207	0.015	0.28	-0.392	1.523	1.683	1.517	1.351	2.361	0.5	64.546	30.982	0.899	3.035	3.772	26
126523785	0.369	0.419	0.25	-0.125	1.842	1.302	1.493	1.625	2.797	0.157	60	46.476	1.499	2.863	3.743	14
126523795	0.6	0.518	0.12	-0.029	1.152	1.199	1.508	1.5	2.903	0.109	60	46.476	2.615	2.398	2.392	25
126523822	0.355	0.365	0.132	-0.066	0.914	1.495	1.488	1.479	2.699	0.46	69.449	36.538	1.396	2.948	1.976	20
126523833	0.051	0.286	0.145	-0.148	1.559	2.026	1.357	1.522	2.007	0.907	45	49.295	1.107	4.081	2.851	16
126523834	0.283	0.411	0.202	-0.124	1.585	1.308	1.539	1.558	2.593	0.302	39.452	41.205	1.355	2.793	3.377	2
126523857	0.399	0.326	0.051	-0.104	1.06	1.285	1.49	1.503	2.473	0.645	48.479	40.922	0.619	2.642	2.133	8
126523861	0.482	0.23	0.033	-0.305	1.268	1.573	1.714	1.393	2.749	0.209	47.756	40.553	0.253	3.389	2.891	14
126523872	0.265	0.236	0.152	-0.131	1.415	1.398	1.475	1.406	2.603	0.285	60.877	30.519	1.032	2.707	3.021	16
126523874	0.273	0.275	0.375	-0.375	1.701	1.799	1.535	1.49	2.907	0.102	37.5	44.244	1	3.692	3.474	13
126523882	0.478	0.285	0.024	-0.374	0.917	1.662	1.411	1.365	2.539	0.452	30	46.476	0.16	3.632	1.725	20
126523887	0.324	0.28	0.13	-0.166	1.156	1.148	1.18	1.123	2.398	0.277	43.7	40.36	0.848	1.718	1.818	24
126523900	0.26	0.378	0.131	-0.133	1.533	2.454	1.408	5.548	2.359	0.256	42.646	31.785	1.151	19.857	2.985	5
126523907	0.322	0.335	0.375	-0.375	2.003	2.424	1.484	1.5	1.899	1.479	45	51.962	1	4.849	4.001	12
126523913	0.318	0.594	0.176	-0.148	1.346	1.302	2.539	0.926	2.28	0.466	82.264	12.09	0.725	1.616	8.829	22
126523943	0.531	0.079	0.124	-0.376	1.508	1.601	1.474	1.477	2.168	0.337	40.364	45.368	0.625	4.072	2.995	12
126523944	0.182	0.112	0.238	-0.259	1.403	1.727	1.433	1.306	2.489	0.239	63.68	33.205	0.924	3.008	3.067	20
126523953	0.39	0.322	0.167	-0.375	1.405	2.059	1.69	1.474	2.632	0.299	60	46.476	0.647	4.125	3.17	32
126523956	0.293	0.561	0.13	-0.24	1.405	1.027	1.488	1.456	2.33	0.797	60	46.476	0.765	2.082	2.856	34
126523962	0.48	0.349	0.072	-0.286	1.37	1.468	1.518	1.505	2.882	0.178	60	46.476	0.44	2.946	2.772	24
126523979	0.156	0.167	0.32	-0.134	1.658	1.563	1.485	1.356	2.759	0.316	57.021	38.865	1.503	2.846	3.316	21
126523980	0.383	0.586	0.092	-0.12	0.812	1.182	1.551	1.967	2.618	0.341	48.626	46.014	0.781	3.287	1.882	29
126523987	0.494	0.353	0.039	-0.075	1.11	1.017	1.571	1.726	2.725	0.249	55.977	44.356	0.651	2.389	2.328	19
126523994	0.331	0.443	0.348	-0.169	1.188	1.508	1.145	1.464	2.548	0.382	60	46.476	1.142	3.031	1.958	32
126524005	0.323	0.868	0.375	-0.375	2.022	2.424	1.453	1.5	2.835	0.154	60	46.476	1	4.849	4.209	19
126524007	0.486	0.48	0.018	-0.179	1.073	1.106	2.072	1.463	2.812	0.102	58.294	37.78	0.239	2.258	3.035	29
126524029	0.369	0.177	0.061	-0.174	1.122	1.539	1.373	1.126	2.315	0.587	57.544	38.38	0.5	2.328	2.082	34
126524031	0.45	0.341	0.055	-0.081	1.13	0.943	1.566	1.598	2.742	0.296	44.291	37.258	0.801	2.227	2.376	34
126524039	0.384	0.281	0.148	-0.136	1.176	1.61	1.695	1.485	2.848	0.139	49.116	41.493	0.975	3.238	2.667	15
126524051	0.231	0.26	0.375	-0.312	1.708	1.65	1.534	1.5	2.798	0.295	47.173	40.6	1.089	3.299	3.483	10
126524081	0.216	0.314	0.195	-0.299	1.619	1.493	1.271	1.585	2.221	0.669	49.428	45.491	0.839	3.479	2.733	13
126524107	0.426	0.463	0.067	-0.029	1.431	1.149	1.416	1.254	2.56	0.348	67.062	25.691	1.585	1.916	2.483	22
126524118	0.119	0.379	0.236	-0.062	1.67	1.63	1.25	1.625	1.233	0.919	36	49.295	2.342	3.531	2.784	19
126524120	0.176	0.161	0.247	-0.304	1.449	1.56	1.416	1.341	2.677	0.19	63	27.446	0.968	2.902	3.239	19
126524122	0.227	0.14	0.375	-0.375	1.77	1.791	1.533	1.598	2.444	0.753	37.5	44.244	1	3.83	3.605	36
126524128	0.219	0.465	0.157	-0.037	1.541	1.461	1.528	1.471	2.558	0.316	50.259	35.531	2.414	2.826	3.322	3
126524154	0.487	0.246	0.164	-0.256	1.455	1.694	2.491	1.551	2.533	0.289	54.347	44.099	0.739	3.562	5.603	28
126524155	0.337	0.355	0.133	-0.235	1.181	1.487	1.403	1.41	2.355	0.483	40.076	40.994	0.715	2.88	2.532	26
126524160	0.411	0.327	0.192	-0.277	1.591	1.519	1.457	1.502	2.579	0.498	45	49.295	0.834	3.039	3.252	8
126524167	0.447	0.149	0.099	-0.245	1.028	1.505	1.511	1.408	2.282	0.755	52.5	44.244	0.556	2.839	2.161	29
126524177	0.381	0.365	0.331	-0.243	1.403	1.41	1.536	1.438	2.684	0.26	52.625	44.219	1.167	2.894	3.106	20
126524180	0.288	0.433	0.128	-0.151	1.043	1.567	1.037	1.492	2.437	0.54	60	46.476	0.776	3.243	1.478	5
126524191	0.512	0.475	0.124	-0.316	1.146	1.286	1.639	1.459	2.653	0.291	30	46.476	0.562	2.723	2.551	21
126524198	0.388	0	0.104	-0.14	1.326	1.666	1.489	1.255	2.615	0.421	68.094	24.811	0.653	2.797	2.715	9
126524218	0.262	0.232	0.295	-0.375	1.721	1.698	1.543	1.463	2.75	0.315	48.119	35.517	0.896	3.457	3.495	14
126524237	0.451	0.279	0.098	-0.33	1.183	1.6	1.547	1.458	2.706	0.288	62.008	35.955	0.522	3.181	2.604	21
126524238	0.455	0.166	0.06	-0.153	1.303	1.972	1.709	1.515	2.707	0.408	57.007	44.702	0.543	3.992	2.966	33
126524239	-0.054	0.22	0.309	-0.239	1.201	0.941	1.056	0.814	2.049	0.666	49.677	45.345	1.268	1.047	1.722	15
126524241	0.232	0.442	0.204	-0.094	0.882	1.072	1.159	1.588	2.595	0.548	60	46.476	1.347	2.271	1.396	36
126524247	0.271	0.386	0.249	-0.249	1.746	1.424	1.532	1.176	2.668	0.151	71.922	28.053	1.046	2.296	3.068	5
126524256	0.472	0.093	0.054	-0.171	1.29	1.594	1.605	1.346	2.795	0.08	73.213	19.849	0.359	2.936	1.286	33
126524258	0.456	0.491	0.202	-0.022	1.197	1.52	1.479	1.75	2.672	0.252	61.669	36.135	3.456	3.535	2.832	17
126524288	0.299	0.338	0.121	-0.105	1.266	0.984	1.385	1.435	2.506	0.571	46.417	36.946	1.207	2.003	2.446	24
126524293	0.245	0.175	0.276	-0.269	1.265	1.896	1.348	1.529	2.601	0.425	50.844	41.349	0.889	3.897	2.278	33
126524304	0.187	0.238	0.427	-0.378	1.334	1.713	1.313	1.49	2.912	0.087	52.454	44.253	0.937	3.492	2.344	22
126524316	0.388	0.488	0.16	-0.183	1.253	1.586	1.517	1.519	2.831	0.189	52.62	44.22	0.927	3.219	2.545	37
126524332	0.272	0.238	0.376	-0.375	1.691	1.689	1.472	1.537	2.906	0.099	46.78	40.485	0.995	3.45	3.476	26
126524367	0.579	0.369	0.163	-0.174	1.204	1.915	1.452	1.41	2.799	0.171	56.395	44.479	0.905	3.6	2.668	21
126524380	0.419	0.295	0.169	-0.371	1.623	1.655	1.446	1.503	2.231	1.151	54	49.295	0.663	3.381	3.23	11
126524405	0.087	0.09	0.387	-0.309	1.744	1.933	1.517	1.457	2.408	0.514	52.5	44.244	1.047	3.84	3.546	32
126524429	0.266	0.318	0.132	-0.188	1.588	1.543	1.496	1.495	2.624	0.621	52.546	44.234	0.823	3.08	3.219	26
126524461	0.196	0.291	0.189	-0.344	1.228	1.478	1.785	1.446	2.58	0.483	49.588	45.396	0.706	2.97	3.056	18
126524462	0.271	0.267	0.254	-0.376	1.347	1.724	1.491	1.488	2.799	0.221	51.316	44.578	0.78	3.505	2.702	19
126524463	0.45	-0.05	0.122	-0.304	0.944	1.184	2.002	1.052	2.405	0.57	55.482	44.24	0.718	1.683	3.254	36
126524465	0.061	0.161	0.15	-0.171	1.672	1.719	1.494	1.506	1.959	1.091	45.169	45.002	0.908	3.658	3.378	9
126524470	0.484	0.315	0.041	-0.284	1.335	1.469	1.806	1.496	2.632	0.447	30	46.476	0.31	2.934	3.215	36
126524476	0.368	0.253	0.107	-0.134	1.429	1.486	1.529	1.44	1.743	1.083	45.488	45.013	0.843	2.893	2.954	18
126524479	0.277	0.241	0.373	-0.332	1.582	1.567	1.511	1.521	2.745	0.379	62.073	35.979	1.097	3.179	3.189	5
126524494	0.126	0.221	0.375	-0.375	1.981	1.801	1.539	1.302	2.357	0.751	63.883	41.125	1	3.155	4.005	36
126524506	0.452	0.624	0.075	-0.169	1.101	1.602	1.486	1.461	2.767	0.326	60	46.476	0.581	3.198	2.194	4
126524541	0.265	0.14	0.217	-0.28	1.081	1.249	1.51	0.935	2.641	0.23	60.79	39.054	1.022	1.583	3.022	5
126524569	0.188	0.656	0.307	-0.124	2.794	1.486	-6.252	1.901	2.718	0.287	69.511	31.863	1.488	3.814	36.483	22
126524581	0.258	0.15	0.362	-0.376	1.753	1.72	1.575	1.424	2.73	0.291	33.903	39.825	0.979	3.698	3.766	12
126524585	0.456	0.077	0.124	-0.377	1.325	1.515	2.054	1.254	2.576	0.372	48.912	41.406	0.586	3.214	3.772	2
126524595	0.226	0.37	0.225	-0.19	1.041	1.337	1.021	1.443	2.616	0.385	45.263	40.252	0.961	2.689	1.426	24
126524612	0.289	0.048	0.137	-0.205	1.551	1.563	1.613	1.121	2.185	0.562	60	46.476	0.747	2.394	3.412	9
126524643	0.448	0.277	0.1	-0.133	1.316	1.615	1.445	1.493	2.519	0.593	45	49.295	0.747	3.244	2.558	31
126524829	0.37	0.855	0.201	-0.25	1.403	2.314	1.668	1.5	2.264	1.147	54	49.295	0.883	4.628	3.121	31
126525620	0.112	0.288	0.402	-0.158	3.948	1.552	-10.708	1.092	2.477	0.369	75.627	16.817	0.912	2.266	77.686	14
127778031	0.048	0.039	0.301	-0.164	1.433	1.319	1.227	1.241	2.489	0.126	41.8	38.818	1.328	2.419	2.798	43
127778043	0.359	0.402	0.125	-0.109	0.95	1.49	1.208	1.313	2.181	0.663	60	46.476	0.831	2.632	1.605	52
127778050	0.223	0.129	0.375	-0.244	1.731	1.665	1.552	1.413	1.887	1.19	34.679	37.37	1.153	3.156	3.852	41
127778059	0.448	0.309	0.071	-0.14	1.388	1.201	1.603	1.402	2.732	0.219	40.987	35.235	0.707	2.654	2.952	43
127778078	0.477	0.139	0.056	-0.272	1.244	1.613	1.579	1.518	2.504	0.51	38.747	42.997	0.382	3.42	2.606	42
127778093	0.497	0.224	0.021	-0.217	1.084	1.641	1.663	1.191	2.524	0.386	55.89	44.333	0.231	2.602	2.416	52
127778107	0.448	0.263	0.032	-0.257	3.306	1.69	8.155	1.507	2.634	0.526	52.454	44.253	0.252	3.453	36.187	51
127778137	0.12	0.234	0.374	-0.22	1.7	1.8	1.489	1.518	2.353	0.814	38.491	44.511	1.311	3.636	3.392	31
127778144	0.385	0.342	0.204	-0.126	1.326	1.341	1.477	1.426	2.57	0.394	60	46.476	1.267	2.577	2.611	44
127778148	0.447	0.463	0.114	-0.196	1.263	1.304	1.445	1.502	2.441	0.578	60	46.476	0.8	2.662	2.502	50
127778159	0.318	0.615	0.379	-0.374	1.863	1.882	1.506	1.402	2.753	0.206	60	46.476	1.027	3.553	3.741	42
127778162	0.353	0.414	0.102	-0.035	1.104	1.386	1.642	1.239	2.15	0.611	63.355	36.01	1.157	2.287	2.665	54
127778165	0.216	0.151	0.443	-0.375	1.565	1.689	1.518	1.494	2.844	0.185	48.593	41.2	1.014	3.384	3.169	42
127778173	0.286	0.338	0.132	-0.103	1.515	1.621	1.443	1.504	2.507	0.811	33.364	39.23	1.173	3.249	2.945	46
127778175	0.371	0.47	0.089	-0.053	1.116	1.056	1.322	1.534	2.373	0.589	45	49.295	1.345	2.159	1.971	51
127778176	0.48	0.322	0.046	-0.375	1.057	1.852	1.513	1.5	2.621	0.424	60	46.476	0.273	3.703	2.136	52
127778183	0.361	0.347	0.22	-0.375	1.418	2.04	1.516	1.489	2.682	0.389	60	46.476	0.77	4.086	2.864	41
127778192	0.372	0.235	0.119	-0.376	1.175	1.624	1.486	1.538	2.688	0.205	51.212	44.617	0.524	3.447	2.357	30
127778193	0.374	0.142	0.075	-0.21	1.552	1.334	1.559	1.606	2.357	0.514	44.946	42.463	0.595	2.945	3.206	53
127778204	0.507	0.19	0.21	-0.138	1.234	1.543	1.352	1.387	1.931	1.06	44.827	45.002	1.004	2.88	2.282	36
127778216	0.134	0.151	0.385	-0.375	1.696	1.689	1.514	1.494	2.704	0.635	45	40.249	0.994	3.384	3.447	51
127778221	0.277	0.275	0.375	-0.375	1.604	1.685	1.5	1.51	2.902	0.17	52.5	44.244	1	3.389	3.207	51
127778227	0.669	0.399	0.123	-0.237	2.263	1.412	8.463	1.442	2.173	1.115	36	49.295	0.668	2.769	26.337	54
127778245	0.51	0.149	0.125	-0.293	1.472	1.313	1.466	1.13	2.645	0.596	60	46.476	0.736	1.978	3.018	54
127778248	0.532	0.855	0.014	-0.169	1.393	2.301	1.646	1.5	2.627	0.429	60	46.476	0.188	4.601	3.007	52
127778249	0.283	0.303	0.138	-0.375	1.697	1.787	1.506	1.48	2.05	1.275	60.783	41.765	0.613	3.583	3.428	44
127778277	0.246	0.228	0.236	-0.145	1.5	1.194	1.548	1.13	2.169	0.678	52.906	44.172	1.449	1.803	3.259	47
127778458	0.289	0.529	0.347	-0.125	1.588	2.288	1.571	1.501	2.663	0.434	60	46.476	1.777	4.576	3.322	49
127779303	0.215	0.52	0.212	-0.169	1.419	1.84	1.483	1.541	2.22	0.821	60	46.476	1.057	3.838	2.858	52
127794780	0.439	0.212	0.051	-0.233	1.272	1.708	1.822	1.498	2.526	0.431	44.234	37.356	0.402	3.405	3.144	54
127794795	0.453	0.174	0.098	-0.28	1.061	1.787	1.521	1.543	2.304	0.589	40.482	45.437	0.434	3.689	2.206	53
127794819	0.295	0.278	0.203	-0.161	1.466	1.555	1.428	1.495	2.647	0.502	47.074	40.499	1.091	3.116	2.808	48
127794830	0.435	0.836	0.233	-0.167	1.009	0.804	1.197	1.531	2.65	0.266	60	46.476	1.07	1.843	1.742	54
127794837	0.352	0.151	0.228	-0.126	1.322	1.2	1.506	1.067	2.547	0.298	58.372	37.735	1.41	1.795	3.113	9
127794859	0.386	0.476	0.12	-0.164	1.097	1.299	1.481	1.505	2.705	0.303	50.541	44.898	0.758	2.758	2.282	47
127794882	0.322	0.138	0.375	-0.375	1.852	1.852	1.5	1.5	2.962	0.093	56.475	44.506	1	3.703	3.703	54
127794884	0.269	0.115	0.337	-0.199	1.532	1.347	1.39	1.197	2.501	0.4	50.732	41.429	1.185	2.429	2.989	50
127794896	0.393	0.348	0.126	-0.269	1.234	1.516	1.534	1.5	2.592	0.407	60	46.476	0.633	3.033	2.61	49
127794924	0.15	0.178	0.269	-0.171	1.635	1.85	1.542	1.501	2.47	0.72	48.184	40.998	1.236	3.728	3.412	44
127794953	0.64	0.263	0.117	-0.375	3.496	1.618	6.074	1.654	1.77	0.932	54	49.295	0.493	3.568	28.852	53
127794978	0.112	0.522	0.335	-0.011	1.271	1.457	1.101	1.571	2.501	0.547	51.329	44.573	7.456	3.001	1.872	49
127794979	0.368	0.264	0.239	-0.21	1.351	1.516	1.6	1.531	2.768	0.14	56.645	44.564	1.076	3.191	2.885	41
127794985	0.492	0.256	0.03	-0.253	1.195	1.593	1.513	1.443	2.632	0.408	53.832	44.093	0.261	3.224	2.38	53
127795019	0.25	0.316	0.145	-0.373	1.411	1.697	1.352	1.503	2.322	0.775	50.75	44.804	0.635	3.495	2.549	53
127795034	0.312	0.526	0.125	-0.104	0.996	1.025	1.066	1.51	2.536	0.575	50.612	44.865	1.017	2.116	1.425	42
127795040	-0.05	0.345	0.309	-0.115	1.241	1.217	0.992	1.192	2.502	0.473	34.734	44.2	1.448	1.928	1.654	46
127795043	0.351	0.337	0.23	-0.155	1.552	1.64	1.479	1.577	2.667	0.311	38.331	35.291	1.213	3.388	3.138	39
127795157	0.362	0.5	0.107	-0.348	1.519	1.263	1.499	1.458	2.167	0.764	60	46.476	0.582	2.555	3.082	42
127795445	0.324	0.32	0.268	-0.239	1.469	1.62	1.58	1.487	2.704	0.273	54.466	44.106	1.05	3.266	3.092	41
127795452	0.413	0.295	0.241	-0.249	1.234	1.656	1.351	1.544	2.747	0.158	69.183	36.655	0.907	3.512	2.721	30
127795463	0.11	0.351	0.303	-0.373	1.231	1.652	1.522	1.466	2.784	0.112	63.53	41.55	0.864	3.296	2.676	46
127795609	0.313	0.303	0.149	-0.253	1.484	1.716	1.549	1.487	2.591	0.408	63.782	41.246	0.727	3.443	3.037	53
127810071	0.416	0.182	0.106	-0.268	1.251	1.671	1.601	1.491	2.777	0.276	49.391	41.756	0.562	3.356	2.672	52
127810078	0.338	0.343	0.116	-0.06	1.613	1.61	1.311	2.219	2.06	0.555	30.55	33.739	1.473	4.85	2.822	48
127810092	0.295	0.147	0.237	-0.152	1.317	1.707	1.414	1.465	2.601	0.365	55.979	44.356	1.137	3.378	2.492	50
127810111	0.368	0.537	0.068	-0.004	1.091	2.285	1.289	3.356	2.65	0.394	63.974	28.788	5.821	10.237	1.949	52
127810121	0.472	0.18	0.02	-0.347	0.865	2.093	1.309	1.509	2.705	0.369	25.684	40.624	0.15	4.211	1.509	46
127810125	0.389	0.37	0.093	-0.247	1.274	1.385	1.471	1.444	2.672	0.289	65.652	39.215	0.579	2.724	2.517	43
127810127	0.276	0.639	0.304	-0.124	1.381	0.83	1.515	1.847	2.588	0.391	60	46.476	1.668	2.215	2.793	53
127810140	0.324	0.323	0.294	-0.354	1.655	1.362	1.885	0.771	2.617	0.363	82.294	11.956	0.974	1.403	2.49	33
127810184	0.524	0.541	0.012	-0.129	0.975	1.322	1.187	1.515	2.362	0.437	61.085	36.273	0.22	2.773	1.496	53
127827660	0.332	0.43	0.081	-0.087	1.081	1.24	1.405	1.54	2.735	0.246	41.59	41.088	0.907	2.551	2.054	49
127830480	0.385	0.364	0.098	-0.065	1.441	1.268	1.57	2.115	2.572	0.273	29.037	25.756	1.433	4.039	3.083	45
127832217	0.453	0.396	0.051	-0.296	1.367	1.489	1.219	1.596	2.409	0.554	42.992	40.384	0.419	3.366	2.193	50
127851180	0.261	0.498	0.133	-0.037	1.653	1.079	1.514	1.58	2.735	0.412	60	46.476	2.437	2.272	3.378	50
127858479	0.234	0.259	0.375	-0.375	1.659	1.729	1.461	1.574	2.422	0.53	51.399	44.549	1	3.729	3.386	44
127858498	0.346	1.308	0.114	-0.248	0.938	1.48	1.851	1.083	2.345	0.413	66.189	38.712	0.514	2.151	2.833	40
127867232	0.223	0.137	0.276	-0.171	1.508	1.766	1.234	1.417	2.065	0.863	55.125	44.177	1.09	3.481	2.534	53
127867235	0.303	0.252	0.17	-0.29	1.481	1.651	1.463	1.609	2.81	0.329	70.74	30.731	0.712	3.541	3.015	51
127867262	0.22	0.31	0.203	-0.125	1.333	1.697	1.466	1.604	2.491	0.777	63.431	41.672	1.231	3.686	2.787	53
127867271	0.378	0.151	0.046	-0.194	2.729	1.004	3.997	1.121	1.975	0.867	40.798	45.63	0.516	2.213	14.602	50
127867279	0.398	0.276	0.228	-0.18	1.212	1.762	1.723	1.455	2.588	0.335	55.584	44.261	0.976	3.502	3.062	48
127867281	0.315	0.528	0.11	-0.125	0.999	1.06	1.158	1.645	1.921	1.204	54	49.295	0.813	2.443	1.584	51
127867284	0.304	0.171	0.172	-0.114	1.156	0.766	1.475	0.564	2.447	0.538	65.202	35.295	1.36	0.574	2.403	36
127867304	0.213	0.372	0.399	-0.072	1.36	1.515	1.577	1.5	2.75	0.279	55.572	44.259	2.51	3.03	2.871	45
127867305	0.172	0.18	0.314	-0.257	1.654	1.924	1.501	1.5	2.539	0.74	53.353	44.119	1.093	3.849	3.333	44
127867310	0.397	0.636	0.053	-0.125	0.989	1.649	1.479	1.455	2.481	0.824	60	46.476	0.555	3.242	1.991	43
127867399	0.311	0.344	0.113	-0.075	1.158	1.382	1.516	1.355	2.537	0.61	67.094	37.953	1.286	2.497	2.403	49
127867857	0.429	0.855	0.108	-0.25	1.453	2.314	1.598	1.5	2.648	0.451	60	46.476	0.618	4.628	3.077	49
127869016	0.194	0.363	0.402	-0.154	1.613	0.845	1.52	1.449	2.856	0.175	51.399	44.549	1.808	1.657	3.277	48
127871731	0.462	0.362	0.155	-0.171	1.361	1.73	1.474	1.497	2.223	1.163	58.269	37.824	0.925	3.466	2.767	48
128540960	0.436	0.431	0.119	-0.121	1.249	1.243	1.542	1.511	2.595	0.518	45	49.295	0.955	2.55	2.615	42
128540965	0.302	0.165	0.124	-0.278	1.273	1.484	1.378	1.591	2.681	0.279	51.402	36.821	0.625	3.198	2.474	16
128540990	0.267	0.303	0.377	-0.375	1.661	1.787	1.472	1.48	2.552	0.501	60	46.476	0.995	3.583	3.421	51
128541001	0.358	0.345	0.221	-0.125	1.315	1.45	1.513	1.38	2.757	0.281	60	46.476	1.411	2.691	2.656	50
128541006	0.521	0.463	0.242	-0.033	1.096	1.144	1.52	1.572	2.49	0.505	30	46.476	3.232	2.401	2.43	42
128541013	0.641	0.316	0.123	-0.121	0.763	1.465	1.887	1.421	2.251	0.984	30	46.476	0.899	2.807	2	51
128541018	0.209	0.51	0.242	-0.016	1.565	0.956	1.337	1.602	2.767	0.387	33.568	44.491	5.812	2.049	2.831	50
128541024	0.558	0.612	0.004	0	0.939	2.214	1.707	1.5	2.84	0.191	60	46.476	97.888	4.427	2.123	52
128541049	0.334	0.146	0.125	-0.332	1.56	1.583	1.562	1.603	2.573	0.369	26.385	41.447	0.595	3.474	3.313	53
128541051	0.153	0.162	0.237	-0.331	0.893	0.974	0.877	0.816	2.514	0.52	60	46.476	0.915	1.06	1.051	48
128541078	0.252	0.471	0.149	-0.351	1.097	1.426	1.733	1.479	2.814	0.142	48.413	46.166	0.62	2.93	2.64	43
128541084	0.454	0.232	0.125	-0.194	1.234	1.776	1.582	1.478	2.489	0.842	26.587	41.695	0.734	3.511	2.694	42
128541089	0.557	0.855	0.003	-0.375	1.389	2.424	1.923	1.5	2.124	1.119	54	49.295	0.037	4.849	3.545	40
128541119	0.378	0.612	0.079	-0.125	1.08	2.214	1.77	1.5	2.541	0.57	60	46.476	0.695	4.427	2.596	53
128541132	0.467	0.347	0.138	-0.125	0.893	1.91	2.242	1.506	2.64	0.525	60	46.476	0.94	3.847	3.149	52
128541133	0.329	-0.104	0.159	-0.18	1.123	1.136	1.397	0.749	2.564	0.141	58.418	38.954	0.933	1.161	2.483	21
128541135	0.108	0.434	0.251	-0.064	1.047	1.258	0.786	1.524	2.276	0.711	30	46.476	1.644	2.556	1.109	50
128541143	0.434	0.367	0.235	-0.105	1.08	1.667	1.247	1.499	2.487	0.779	45	49.295	1.399	3.345	1.872	49
128541149	0.524	0.269	0.01	-0.29	1.151	1.536	1.501	1.397	2.529	0.351	64.059	35.944	0.124	3.064	2.27	8
128541150	0.448	0.395	0.052	-0.126	0.955	1.337	1.945	1.525	2.602	0.413	60	46.476	0.519	2.796	2.541	51
128541193	0.106	0.273	0.375	-0.375	1.684	1.701	1.601	1.535	2.461	0.751	52.5	44.244	1	3.474	3.63	40
128541241	0.309	0.808	0.321	-0.234	1.705	1.443	1.91	1.173	2.734	0.281	74.381	17.305	1.116	2.28	2.493	27
128541246	0.521	0.368	0.02	-0.121	0.999	1.082	1.198	1.424	2.7	0.36	54.357	44.1	0.315	2.132	1.583	51
128541257	0.624	0.168	0	-0.375	1.061	1.656	2.666	1.5	1.582	1.303	45	51.962	0	3.312	3.771	47
128541261	0.36	0.306	0.129	-0.292	1.436	1.725	1.576	1.481	2.727	0.369	54.318	44.098	0.648	3.549	3.08	51
128541268	0.283	0.336	0.133	-0.132	1.494	1.423	1.483	1.379	2.366	0.616	42.644	40.718	1.03	2.641	3.024	51
128541284	0.344	0.502	0.126	-0.168	1.044	1.288	1.41	1.505	2.628	0.56	60	46.476	0.782	2.71	2.095	50
128541287	0.47	0.26	0.092	-0.134	1.346	1.527	3.149	1.52	2.559	0.321	51.444	44.533	0.666	3.133	5.98	41
128541296	0.56	0.501	0.122	-0.029	0.943	1.019	1.437	1.645	2.712	0.218	45	49.295	2.606	2.238	1.958	26
128541326	0.401	0.182	0.194	-0.183	1.495	2.003	1.515	1.514	2.568	0.57	55.97	44.354	0.948	4.062	3.102	29
128541402	0.373	0.188	0.11	-0.147	1.428	1.505	1.568	1.125	2.024	0.892	54.754	44.13	0.767	2.256	3.112	19
128541408	0.392	0.375	0.059	-0.074	1.089	1.411	1.588	1.511	2.662	0.457	52.259	36.049	0.793	2.846	2.378	46
128541467	0.392	0.294	0.329	-0.37	1.519	1.658	1.484	1.578	2.758	0.178	52.315	44.284	0.921	3.598	3.163	50
128541474	0.527	0.335	0.119	-0.125	1.151	2.395	1.306	1.502	2.662	0.364	60	46.476	0.885	4.789	2.041	27
128541484	0.259	0.148	0.132	-0.152	1.276	1.975	1.498	1.426	2.121	0.996	45	49.295	0.858	3.746	2.634	31
128541485	0.334	0.335	0.375	-0.125	2.415	2.395	1.499	1.502	2.934	0.098	60	46.476	1.819	4.789	4.827	46
128541486	0.307	0.166	0.299	-0.231	1.147	1.189	1.908	1.136	2.425	0.182	62.08	37.201	1.222	1.937	7.717	41
128541508	0.352	0.612	0.084	-0.169	1.49	2.286	1.386	1.499	2.472	0.822	60	46.476	0.635	4.569	2.747	52
128541511	0.229	0.287	0.211	-0.15	1.399	1.701	1.513	1.5	2.654	0.647	52.906	44.172	1.172	3.401	2.865	35
128541531	0.486	0.404	0.121	-0.114	1.053	1.198	1.511	1.567	2.384	0.597	30	46.476	0.979	2.622	2.218	21
128541550	0.227	0.37	0.221	-0.151	1.81	2.209	1.525	1.506	2.381	0.919	53.982	44.091	1.197	4.401	3.673	48
128541565	0.446	0.338	0.084	-0.124	1.305	0.862	1.608	0.899	2.461	0.366	45	49.295	1.004	1.057	2.792	47
128541567	0.091	0.404	0.248	-0.085	0.917	1.141	0.832	1.493	2.53	0.309	33.29	39.283	1.403	2.377	1.018	48
128541580	0.356	0.485	0.159	-0.112	1.171	1.464	1.307	1.599	2.523	0.333	44.554	40.811	1.064	3.162	2.318	16
128541582	0.29	0.322	0.251	-0.375	1.664	2.025	1.603	1.47	2.717	0.268	45	49.295	0.84	4.102	3.635	49
128541610	0.427	0.66	0.108	-0.232	1.255	1.15	1.615	2.662	2.67	0.348	60	46.476	0.703	4.278	2.7	19
128541619	0.405	0.447	0.174	-0.067	1.345	1.028	1.721	1.573	2.659	0.403	30	46.476	1.907	2.176	3.085	51
128541626	0.349	0.371	0.127	-0.074	1.325	1.236	1.382	1.546	2.594	0.466	25.251	40.143	1.402	2.588	2.466	26
128541630	0.392	0.563	0.145	-0.374	1.389	2.1	1.504	1.48	2.62	0.541	60	46.476	0.603	4.172	2.77	52
128541643	0.2	0.385	0.256	-0.164	1	1.251	1.016	1.402	2.76	0.185	45.342	40.262	0.996	2.669	1.355	54
128541655	0.294	0.36	0.131	-0.121	0.791	1.119	0.826	1.296	2.242	0.542	30	46.476	0.885	2.001	0.871	44
128541690	0.321	0.303	0.375	-0.375	1.987	1.787	1.521	1.48	2.754	0.262	60	46.476	1	3.583	4.028	29
128541697	0.236	0.563	0.403	-0.3	1.515	2.106	1.524	1.476	2.677	0.389	60	46.476	1.091	4.193	3.082	45
128541700	0.601	0.421	0	-0.241	1.085	1.214	2.229	1.432	2.79	0.268	30	46.476	0.002	2.493	3.224	54
128541702	0.457	0.207	0.059	-0.126	1.108	1.815	1.504	1.419	2.615	0.453	60	46.476	0.597	3.443	2.226	52
128541704	0.12	0.249	0.135	-0.134	1.196	1.717	0.835	1.308	2.19	0.726	56.345	44.463	0.956	2.986	1.325	44
128541713	0.429	0.171	0.08	-0.235	1.094	1.197	1.985	1.268	2.711	0.282	55.572	44.259	0.566	2.051	2.933	47
128541723	0.187	0.366	0.179	-0.126	1.215	1.369	1.095	1.606	2.598	0.266	60.054	34.052	1.07	2.984	1.747	29
128541752	0.227	0.259	0.375	-0.375	1.665	1.611	1.636	1.653	2.593	0.313	51.399	44.549	1	3.551	3.635	29
128541770	0.514	0.366	0.022	-0.105	1.168	1.653	1.734	1.498	2.311	1.145	49.292	46.012	0.355	3.315	2.699	18
128541785	0.043	0.349	0.167	-0.094	1.09	1.477	0.768	1.463	2.201	0.805	22.647	37.757	1.129	2.895	1.132	52
128541809	0.656	0.623	0.124	-0.3	0.954	2.172	2.467	1.423	2.818	0.051	60	46.476	0.567	4.138	3.369	53
128541820	0.227	0.353	0.224	-0.245	1.536	1.503	1.443	1.481	2.182	1.164	41.574	45.647	0.941	3.039	2.963	53
128541854	0.822	0.156	0.361	-0.263	1.304	1.529	1.582	1.461	2.668	0.281	27.019	42.238	1.026	3.081	2.855	52
128541912	0.32	0.372	0.155	-0.241	1.175	1.529	1.641	1.446	2.095	0.748	63.907	41.097	0.776	3.039	3.171	53
128541920	0.451	0.271	0.098	-0.128	0.963	0.999	1.545	0.897	2.257	1.149	45.316	45.006	0.974	1.207	2.075	16
128541924	0.26	0.139	0.155	-0.153	1.387	1.117	1.548	1.405	2.575	0.666	37.094	44.172	0.986	2.317	2.891	54
128541929	0.339	0.366	0.128	-0.114	1.532	1.423	1.501	1.553	2.724	0.237	53.721	44.096	1.062	2.946	3.182	27
128541959	0.261	0.243	0.129	-0.26	1.569	1.649	1.645	1.554	2.036	1.097	46.405	45.109	0.698	3.481	3.489	46
128541975	0.233	0.855	0.213	-0.193	1.671	2.415	1.505	1.501	1.656	1.495	45	51.962	0.974	4.827	3.351	54
128542009	0.352	0.313	0.106	-0.137	1.193	1.729	1.558	2.89	2.413	0.276	56.284	35.869	0.822	7.379	2.693	19
128542011	0.41	-0.179	0.114	-0.398	1.515	1.542	1.632	0.999	2.279	0.458	54.56	44.112	0.686	2.071	3.279	52
128542019	0.348	0.322	0.079	-0.269	1.5	1.346	1.184	1.546	2.558	0.77	37.454	44.234	0.499	2.783	2.35	50
128542029	0.37	0.422	0.149	-0.12	1.49	1.195	1.504	1.481	2.662	0.429	51.405	44.547	1.25	2.409	2.974	44
128542055	-0.011	0.432	0.162	-0.029	1.482	1.652	1.131	2.02	2.305	0.429	42.356	32.378	2.779	4.478	2.309	36
128542075	0.561	0.319	0.108	-0.098	1.075	1.083	1.484	1.836	2.742	0.21	41.404	46.035	1.015	2.745	2.212	46
128542102	0.358	0.513	0.129	-0.023	1.281	1.133	1.496	1.968	2.445	0.582	60	46.476	3.123	2.974	2.656	52
128542119	0.422	0.237	0.124	-0.17	1.298	1.205	1.266	1.201	2.207	1.109	45.017	45	0.874	2.051	2.216	18
128542120	0.558	0.16	0.003	-0.386	1.142	1.524	1.637	1.366	2.864	0.106	69.347	36.582	0.038	2.776	2.406	27
128542121	0.287	0.612	0.168	-0.125	1.563	2.214	1.51	1.5	2.409	0.93	60	46.476	1.216	4.427	3.157	52
128542136	0.358	0.451	0.071	-0.098	1.052	1.278	1.571	1.492	2.514	0.762	53.415	44.114	0.808	2.575	2.265	51
128542140	0.423	1.052	0.049	-0.25	0.727	1.371	1.779	1.239	2.655	0.529	60	46.476	0.375	2.305	1.806	42
128542163	0.351	0.464	0.178	-0.191	1.547	1.218	1.338	1.499	2.329	0.755	45	49.295	1.044	2.525	2.81	46
128542186	0.138	0.395	0.13	-0.196	0.803	1.575	0.708	1.45	2.289	0.635	45	49.295	0.615	3.073	0.772	53
128542236	0.237	0.379	0.358	-0.31	1.539	1.644	1.413	1.264	2.793	0.164	76.258	22.278	1.084	2.79	3.677	24
128542246	0.46	0.602	0.23	-0.248	1.199	0.981	1.524	1.571	2.637	0.314	60	46.476	0.977	2.316	2.617	54
128542286	0.183	0.161	0.319	-0.277	1.452	1.432	1.349	1.376	2.518	0.315	62.373	36.933	1.001	3.181	2.623	26
128542345	0.425	0.269	0.094	-0.142	1.378	1.451	1.488	1.495	2.755	0.309	48.142	40.86	0.769	2.967	2.715	39
128542367	0.445	0.571	0.203	-0.002	1.147	0.777	1.345	1.731	2.647	0.366	60	46.476	29.199	1.793	2.182	17
128542411	0.369	0.063	0.1	-0.401	1.136	1.202	1.662	0.932	2.162	0.71	60	46.476	0.603	1.494	2.661	53
128542441	0.382	0.32	0.132	-0.122	1.353	1.857	1.499	1.504	2.464	0.603	50.709	41.21	1.03	3.704	2.707	32
128542447	0.347	0.174	0.268	-0.11	1.602	0.738	1.511	0.642	2.426	0.758	60	46.476	2.378	0.632	3.221	2
128542455	0.333	0.347	0.225	-0.375	1.624	2.04	1.534	1.489	2.357	0.687	60	46.476	0.779	4.086	3.388	40
128542482	0.402	0.255	0.049	-0.172	1.245	1.657	1.565	1.504	2.061	1.259	63	40.249	0.407	3.397	2.597	53
128542484	0.566	0.565	0.003	-0.125	1.196	1.19	1.535	1.52	2.908	0.082	60	46.476	0.075	2.454	2.443	53
128542491	0.556	0.13	0.004	-0.277	0.921	2.009	1.651	1.515	2.821	0.19	56.055	44.377	0.045	4.068	2.007	41
128542538	-0.439	0.314	0.417	-0.201	1.073	1.55	0.729	1.519	2.447	0.549	33.53	44.504	0.797	3.137	1.046	25
128542566	0.208	0.358	0.144	-0.142	1.532	1.584	1.546	1.493	2.103	0.823	45.853	40.395	1.058	3.279	3.276	53
128542606	0.628	0.341	0.244	-0.371	0.897	1.664	1.919	1.474	2.805	0.261	45	49.295	0.739	3.367	2.507	50
128542649	0.568	0.581	0.173	-0.123	1.087	1.337	1.622	2.076	2.651	0.18	60	46.476	1.165	3.763	3.06	48
128542670	0.536	0.321	0.008	-0.128	1.13	1.318	1.8	1.351	2.758	0.072	69.324	36.592	0.145	2.397	2.695	39
128542688	0.43	0.033	0.112	-0.129	0.903	0.75	2.452	0.747	2.541	0.272	52.694	44.207	0.98	0.768	3.58	51
128542702	0.423	0.109	0.367	-0.377	1.623	1.467	1.55	1.325	2.262	0.718	30	46.476	0.991	3.654	3.427	46
128542729	0.356	0.331	0.119	-0.292	0.998	1.267	0.863	1.359	2.693	0.366	52.541	44.235	0.553	2.609	1.137	49
128542762	0.247	0.311	0.243	-0.172	1.393	1.581	1.316	1.473	2.404	0.62	53.76	44.095	1.118	3.21	2.443	53
128542819	0.401	0.5	0.214	-0.02	1.102	1.306	1.334	1.657	2.692	0.281	51.328	44.574	4.218	2.876	2.543	53
128542885	0.328	0.346	0.124	-0.136	0.958	0.709	1.311	1.445	2.284	0.825	45	49.295	0.857	2.024	1.737	53
128542905	0.617	0.559	0.375	-0.004	1.723	1.197	1.383	1.936	2.899	0.146	60	46.476	19.742	3.088	3.736	20
128542916	0.453	0.178	0.122	-0.271	1.101	0.846	1.358	0.754	2.558	0.325	60	46.476	0.912	0.85	2.057	34
128542931	0.623	0.048	0	-0.172	2.054	1.319	3.843	1.226	2.486	0.283	61.906	33.295	0	2.369	10.501	52
128542933	0.28	0.269	0.098	-0.133	0.806	1.418	1.065	1.511	2.465	0.669	52.906	44.172	0.67	2.926	1.179	38
128542950	0.094	0.195	0.141	-0.174	1.184	1.565	1.099	1.293	1.88	1.044	45	45	0.859	2.755	1.766	54
128542958	0.564	0.288	0.002	-0.335	1.072	1.694	1.64	1.422	2.532	0.585	60	46.476	0.028	3.249	2.308	9
128542986	0.462	0.576	0.114	-0.124	1.247	1.149	1.467	1.547	2.154	1.139	54	49.295	0.921	2.415	2.472	54
128542990	0.204	0.279	0.131	-0.151	1.06	1.565	0.959	1.52	2.37	0.408	51.382	41.448	0.789	3.203	1.388	51
128542993	0.413	0.361	0.125	-0.099	1.353	1.304	1.505	2.132	2.643	0.309	55.779	44.306	1.231	3.833	2.89	51
128542997	0.169	0.553	0.203	-0.207	1.317	1.555	1.429	1.581	2.222	0.62	45	49.295	0.837	3.708	2.528	51
128543053	-0.091	0.277	0.125	-0.375	0.52	1.604	0.325	1.5	1.264	1.177	45	51.962	0.333	3.207	0.226	25
128543092	-0.43	0.419	0.136	-0.027	1.624	7.458	0.915	14.303	2.267	0.716	36.399	44.102	2.312	142.689	1.97	53
128543134	0.37	0.227	0.349	-0.375	1.569	1.665	1.535	1.636	2.821	0.097	46.478	40.412	0.934	3.635	3.386	16
128543143	0.29	0.637	0.17	-0.249	1.169	1.256	1.262	1.182	2.604	0.543	60	46.476	0.833	2.02	1.976	50
128543173	0.27	0.17	0.208	-0.134	1.663	1.324	1.538	1.362	2.327	0.777	54.449	44.105	1.33	2.506	3.398	52
128543178	0.097	0.184	0.474	-0.281	1.533	1.391	1.357	1.475	2.702	0.434	39.751	45.038	1.142	2.8	2.778	53
128543183	0.266	0.259	0.162	-0.375	1.617	1.729	1.502	1.574	2.47	0.767	52.5	44.244	0.644	3.729	3.25	43
128543193	0.375	0.392	0.101	-0.092	0.928	1.213	0.895	1.491	2.349	0.625	45	49.295	0.952	2.426	1.104	49
128543201	0.408	0.372	0.241	-0.152	1.451	1.316	1.701	1.47	2.477	0.491	45	49.295	1.294	2.848	3.395	34
128543262	0.289	0.855	0.267	-0.164	1.261	2.428	1.727	1.503	2.262	1.171	54	49.295	1.158	4.847	2.913	45
128543263	0.291	0.273	0.375	-0.375	1.866	1.828	1.523	1.484	2.156	1.119	36	49.295	1	3.809	3.924	48
128543269	0.342	0.496	0.211	-0.037	0.922	0.924	1.544	1.516	2.579	0.612	60	46.476	2.763	1.868	2.278	52
128543309	0.504	0.531	0.023	-0.012	1.385	0.911	1.512	1.584	2.554	0.47	60	46.476	1.696	1.924	2.741	43
128543345	0.332	0.167	0.161	-0.298	1.674	1.6	1.158	1.486	2.498	0.769	33.907	44.388	0.641	3.201	2.562	50
128543353	0.262	0.282	0.135	-0.258	1.482	2.113	1.505	1.507	2.267	0.659	52.5	44.244	0.742	4.238	2.99	51
128543366	0.868	0.335	0.375	-0.375	2.424	2.424	1.5	1.5	2.839	0.079	30	46.476	1	4.849	4.849	46
128543381	0.464	0.203	0.061	-0.267	1.331	1.713	1.8	1.51	2.665	0.302	37.446	41.855	0.422	3.478	3.193	52
128543384	0.148	0.138	0.489	-0.222	1.551	1.816	1.484	1.463	2.737	0.28	52.031	41.731	1.206	3.721	3.071	15
128543415	0.375	0.284	0.135	-0.151	0.952	1.749	1.1	1.509	2.474	0.794	45	49.295	0.762	3.515	1.396	29
128543485	0.31	0.18	0.375	-0.325	1.581	2.081	1.668	1.495	2.534	0.86	30	46.476	1.076	4.177	3.517	50
128543487	-0.021	0.223	0.375	-0.191	1.293	1.607	1.161	1.522	2.329	0.693	52.43	44.258	1.08	3.534	3.308	29
128543529	0.363	0.478	0.18	-0.188	1.405	1.575	1.463	1.277	2.408	0.59	50.375	44.976	0.952	2.68	2.914	36
128543575	0.411	0.855	0.092	-0.169	1.379	2.301	1.629	1.5	2.212	1.172	54	49.295	0.674	4.601	3.005	20
128543592	0.47	0.409	0.046	-0.169	1.113	1.686	1.749	1.483	2.767	0.212	54.195	44.093	0.396	3.409	2.603	21
128543613	0.379	0.334	0.107	-0.129	1.511	1.471	1.519	1.684	2.501	0.474	49.214	36.799	0.907	3.423	3.124	31
128543629	0.228	0.091	0.267	-0.237	1.696	1.536	1.475	1.342	2.627	0.389	56.041	35.065	1.043	2.769	3.55	23
128543665	0.198	0.277	0.223	-0.375	1.5	1.656	1.438	1.461	2.73	0.285	41.882	40.943	0.741	3.387	2.893	31
128543689	0.206	0.437	0.148	-0.06	1.225	1.336	1.56	1.503	2.531	0.52	44.13	40.899	1.673	2.667	2.604	48
128543695	0.254	0.208	0.135	-0.191	1.535	1.648	1.47	1.366	2.134	0.823	60	46.476	0.763	3.071	3.147	40
128543743	0.659	0.216	0	-0.568	1.56	1.888	5.442	1.476	2.804	0.107	60	46.476	0	3.716	11.32	47
128543748	0.509	0.252	0.028	-0.401	1.17	1.554	1.663	1.482	2.822	0.194	52.5	44.244	0.197	3.074	2.579	47
128543795	-0.042	0.247	0.135	-0.141	1.397	1.394	0.967	1.562	2.331	0.357	21.515	28.161	1.039	3.216	1.808	50
128543810	0.434	0.441	0.101	-0.118	0.726	1.306	2.162	1.522	2.35	1.165	43.913	45.066	0.816	2.684	2.313	32
128543817	0.332	0.155	0.094	-0.252	1.122	1.621	1.515	1.404	2.232	0.803	61.923	37.37	0.565	3.164	2.412	39
128543843	0.475	0.445	0.048	-0.043	1.064	1.047	1.577	1.514	2.911	0.084	54.14	44.092	1.109	2.127	2.238	25
128543864	0.297	0.449	0.133	-0.122	1.436	1.133	1.549	1.461	2.387	0.636	45	49.295	1.108	2.425	3.02	52
128543875	0.568	0.276	0.119	-0.164	1.096	1.598	2.021	1.572	2.703	0.133	56.616	44.554	0.738	3.488	3.106	41
128543887	0.278	0.326	0.126	-0.081	0.908	0.797	0.843	0.99	2.612	0.348	41.006	45.764	1.251	1.071	1.038	46
128543974	0.392	0.373	0.043	-0.069	2.156	1.214	3.108	1.517	2.346	0.738	33.166	38.935	0.912	2.482	8.981	54
128544000	0.223	0.959	0.191	-0.246	1.637	1.425	1.517	1.391	2.276	0.706	55.869	39.98	0.93	2.706	3.379	25
128544020	0.18	0.34	0.186	-0.137	1.157	1.185	1.016	1.557	1.927	0.757	41.702	41.052	1.066	2.806	1.571	24
128544024	0.253	0.425	0.257	-0.184	1.703	1.531	1.535	1.517	2.871	0.096	52.5	44.244	1.182	3.232	3.582	54
128544028	0.317	0.283	0.128	-0.25	0.995	1.56	1.164	1.504	2.782	0.168	53.567	44.104	0.603	3.123	1.613	52
128544039	0.228	0.332	0.133	-0.159	1.357	0.894	1.143	1.371	2.399	0.643	22.094	37.37	1.113	2.286	2.068	12
128544075	0.349	0.421	0.249	-0.25	1.479	1.723	1.675	1.497	2.143	1.115	54	49.295	1.017	3.48	3.408	48
128544099	0.364	0.411	0.103	-0.077	0.735	0.931	1.908	1.542	2.69	0.388	37.431	44.23	1.187	1.994	1.971	44
128544107	0.456	0.4	0.067	-0.373	1.178	1.78	1.495	1.446	2.293	1.167	54	49.295	0.372	3.484	2.351	54
128544207	0.576	0.257	0.001	-0.156	1.167	1.335	1.721	1.514	2.679	0.299	52.577	41.961	0.034	2.784	2.628	49
128544219	0.536	0.529	0.012	-0.023	0.909	2.314	1.356	1.5	2.856	0.175	60	46.476	0.578	4.628	1.637	45
128544232	0.472	0.472	0.032	-0.108	1.07	1.165	2.146	1.543	2.797	0.164	52.5	44.244	0.452	2.451	3.118	47
128544272	0.347	0.239	0.127	-0.142	1.344	1.579	1.491	1.511	2.347	0.764	45	49.295	0.909	3.224	2.772	50
128544300	0.559	0.386	0.005	-0.127	1.187	1.47	1.979	1.542	2.637	0.383	45	49.295	0.101	3.052	3.133	43
128544309	0.323	0.235	0.073	-0.138	1.12	1.418	1.068	1.303	2.604	0.316	42.317	40.782	0.67	2.508	1.594	36
128544319	0.3	0.43	0.113	-0.076	0.864	0.938	1.528	1.022	2.726	0.318	48.721	45.948	1.35	1.273	1.892	23
128544340	0.364	0.196	0.123	-0.127	1.392	1.351	1.151	1.325	2.406	0.454	51.467	44.525	0.987	2.461	2.129	50
128544360	0.577	0.253	0.001	-0.275	1.337	1.532	2.196	1.471	2.536	0.428	42.071	46.531	0.018	3.162	3.912	16
128544371	0.392	0.563	0.127	-0.125	1.41	1.773	1.622	1.493	2.737	0.443	60	46.476	1.016	3.547	3.051	34
128544384	0.566	0.569	0.003	-0.003	1.103	1.08	1.646	1.525	2.873	0.137	60	46.476	1.059	2.195	2.403	50
128544388	0.351	0.405	0.074	-0.117	1.129	0.891	1.709	0.936	2.223	0.695	54.004	40.781	0.898	1.165	2.743	10
128544409	0.248	0.365	0.131	-0.072	0.897	1.498	1.62	1.532	2.578	0.594	52.5	44.244	1.285	3.065	2.206	50
128544433	0.327	0.447	0.169	-0.067	1.186	1.221	1.547	1.515	2.664	0.426	51.177	44.63	1.694	2.464	2.51	50
128544478	0.39	0.424	0.125	-0.156	1.22	1.46	1.623	1.506	2.627	0.351	45	49.295	0.838	2.93	2.705	48
128544551	0.523	0.434	0.017	-0.122	1.35	1.305	1.595	1.551	2.553	0.391	60	46.476	0.273	2.699	2.828	51
128544703	0.288	0.062	0.137	-0.378	1.112	1.884	1.384	1.383	2.857	0.142	74.618	28.322	0.566	3.495	2.494	30
128544710	-0.073	0.167	0.143	-0.182	1.522	1.874	1.212	1.483	1.971	0.9	45	49.295	0.978	3.77	2.479	51
128544754	0.313	0.335	0.374	-0.375	1.789	2.424	1.469	1.5	2.813	0.265	60	46.476	0.991	4.849	3.64	9
128544772	0.076	0.354	0.319	-0.244	1.558	1.396	1.283	1.49	2.477	0.436	34.53	44.238	1.127	2.923	2.669	50
128544773	0.288	0.138	0.258	-0.277	1.396	1.892	1.701	1.493	2.537	0.502	54.625	44.117	0.915	3.8	3.198	50
128544811	0.347	0.292	0.08	-0.082	1.294	2.435	1.556	3.743	2.363	0.546	66.022	26.643	0.933	12.23	2.83	52
128544820	0.335	0.383	0.2	-0.133	1.205	1.009	1.555	1.298	2.494	0.319	60	46.476	1.329	1.746	2.509	54
128544826	0.273	0.173	0.131	-0.253	1.433	1.657	1.249	1.403	2.432	0.819	63.907	41.097	0.665	3.135	2.408	53
128544883	0.38	0.378	0.081	-0.271	1.571	1.556	1.68	1.954	2.425	0.707	66.869	25.823	0.544	4.948	3.492	48
128544893	0.324	0.663	0.157	-0.156	0.933	3.378	1.265	10.435	2.36	0.691	45	49.295	0.988	48.76	1.684	44
128544936	0.44	0.31	0.058	-0.095	0.873	1.145	1.68	1.122	2.714	0.211	64.604	35.441	0.688	1.715	2.085	28
128544984	0.767	0.107	0.102	-0.124	1.969	0.674	2.196	0.446	1.818	0.413	57.865	39.133	1.484	0.4	5.893	36
128545039	0.321	0.138	0.375	-0.375	1.987	1.987	1.521	1.479	2.898	0.113	56.475	44.506	1	4.028	4.028	36
128545201	0.359	0.357	0.124	-0.152	1.197	1.535	1.395	1.171	2.322	0.462	53.982	44.091	0.814	2.395	2.425	6
128545216	0.469	1.273	0.178	-0.15	1.252	1.436	1.597	1.114	2.484	0.3	60	46.476	1.074	2.182	3.282	52
128545270	0.462	0.334	0.037	-0.167	1.183	1.746	1.5	1.509	2.423	0.753	30	46.476	0.357	3.491	2.366	46
128545311	0.3	0.422	0.161	-0.167	1.102	1.449	1.046	1.627	1.913	1.04	58.946	43.412	0.801	3.26	1.593	52
128545315	0.483	0.432	0.027	-0.276	1.38	1.482	1.458	1.526	2.477	0.576	52.62	44.22	0.259	3.25	2.637	52
128545321	0.374	0.389	0.158	-0.189	1.294	1.502	1.298	1.416	2.522	0.349	35.655	44.099	0.816	3.171	2.341	53
128545325	0.459	0.574	0.195	-0.231	1.169	1.126	1.41	1.789	2.601	0.365	60	46.476	0.951	2.789	2.333	12
128545360	0.335	0.335	0.375	-0.375	2.424	2.424	1.5	1.5	2.904	0.106	60	46.476	1	4.849	4.849	49
128545377	0.317	0.173	0.252	-0.157	1.487	1.717	1.503	1.603	2.518	0.488	50.632	41.681	1.117	3.757	3.116	9
128545549	0.428	0.101	0.083	-0.386	1.274	1.473	1.759	1.434	2.769	0.307	40.475	45.433	0.436	2.879	2.993	42
128545572	0.291	0.303	0.375	-0.375	1.576	1.656	1.67	1.5	2.742	0.334	30	46.476	1	3.312	3.51	41
128545587	0.489	0.255	0.227	-0.248	1.304	1.534	1.505	1.469	2.684	0.3	52.26	41.801	0.931	3.186	2.742	37
128545627	0.364	0.277	0.243	-0.301	1.308	1.625	1.478	1.543	2.856	0.11	46.6	40.44	0.825	3.328	2.748	43
128545665	0.367	0.37	0.109	-0.141	1.417	1.132	1.473	2.04	2.432	0.36	39.449	44.893	0.947	3.415	2.781	38
128545680	0.141	0.466	0.31	-0.161	1.346	1.248	1.509	1.449	2.73	0.308	49.148	45.665	1.325	2.577	2.777	46
128545750	0.505	0.618	0.097	-0.125	0.87	1.75	1.836	1.485	2.294	1.186	54	49.295	0.742	3.501	2.249	54
128545802	0.271	0.317	0.076	-0.242	0.892	1.556	0.816	1.538	2.426	0.564	20.44	36.493	0.47	3.143	0.971	48
128545806	0.59	0.623	0	-0.209	0.834	2.246	1.641	1.476	2.363	1.171	54	49.295	0.006	4.437	1.813	36
128545881	0.317	0.369	0.128	-0.117	1.286	1.489	1.291	1.478	2.725	0.181	49.682	41.36	0.99	2.979	2.261	16
128545963	0.281	0.182	0.112	-0.33	0.957	1.78	1.117	1.481	2.135	0.619	53.491	44.108	0.455	3.593	1.492	21
128545974	0.109	0.404	0.134	-0.168	1.013	1.319	1.162	1.374	1.84	1.165	54	49.295	0.789	2.511	1.626	12
128545976	0.639	0.219	0.121	-0.235	1.673	1.135	4.051	1.761	2.66	0.117	41.371	46.012	0.683	3.084	9.516	51
128545978	0.54	0.448	0.125	-0.208	1.438	1.462	1.626	1.497	2.563	0.403	30	46.476	0.759	2.986	3.155	51
128546008	0.326	0.107	0.136	-0.245	1.213	1.305	1.759	1.335	2.568	0.081	48.524	41.932	0.749	2.365	2.87	53
128546058	0.498	0.262	0.244	-0.43	1.332	1.511	1.508	1.465	2.793	0.171	60	46.476	0.775	2.951	2.842	51
128546077	0.603	0.34	0.118	-0.375	1.374	1.919	2.452	1.421	2.7	0.205	45	49.295	0.556	3.689	4.606	47
128546111	0.042	0.625	0.14	-0.184	1.037	1.253	0.779	1.467	2.294	1.137	39.911	46.416	0.676	2.677	1.082	54
128546115	0.437	0.168	0.036	-0.134	1.348	1.436	2.122	1.147	2.304	0.228	64.253	23.789	0.383	2.249	4.091	19
128546168	0.481	0.138	0.068	-0.375	1.387	1.968	1.524	1.492	2.836	0.186	56.439	44.494	0.37	3.954	2.811	54
128546173	0.47	0.534	0.056	-0.25	1.298	0.755	1.711	0.334	2.633	0.317	82.645	11.395	0.766	0.337	2.335	30
128546242	0.205	0.388	0.393	-0.175	1.511	1.315	1.472	1.524	2.625	0.592	60	46.476	1.523	2.671	2.988	49
128546342	0.191	0.464	0.126	-0.171	0.873	1.424	0.7	1.569	2.219	0.61	30	46.476	0.686	3.109	0.83	35
128546348	0.593	0.231	0	-0.378	1.005	1.663	1.129	1.472	2.846	0.154	52.454	44.253	0.007	3.358	1.471	52
128546357	0.246	0.277	0.392	-0.375	1.381	1.604	1.5	1.5	2.955	0.067	52.5	44.244	0.965	3.207	2.78	51
128546411	0.456	0.264	0.038	-0.156	1.291	1.594	1.536	1.484	2.244	1.183	47.983	45.492	0.398	3.163	2.636	50
128546415	0.5	0.352	0.155	-0.235	1.193	1.411	1.443	1.699	2.619	0.34	60	46.476	0.763	3.196	2.586	25
128546426	0.261	0.195	0.133	-0.343	1.653	1.536	1.514	1.481	2.786	0.226	53.671	44.098	0.637	3.037	3.378	9
128546521	0.568	0.351	0.093	-0.156	0.932	1.332	2.572	1.436	2.78	0.16	56.117	44.395	0.641	2.632	3.442	53
128546532	0	0.221	0.375	-0.382	1.714	1.705	1.178	1.519	2.339	0.603	20.375	36.467	0.999	3.429	2.704	49
128546544	0.248	0.149	0.311	-0.31	1.302	1.55	1.47	1.525	2.835	0.128	47.358	41.781	0.981	3.197	2.589	53
128546607	0.303	0.868	0.128	-0.375	1.671	2.424	1.494	1.5	1.823	1.43	45	51.962	0.572	4.849	3.351	44
128546685	0.316	0.39	0.122	-0.25	1.361	1.636	1.476	1.602	2.535	0.762	63.448	41.651	0.646	3.552	2.789	52
128546774	0.255	0.31	0.403	-0.297	1.604	1.556	1.527	1.502	2.888	0.122	38.012	34.02	1.132	3.111	3.266	50
128546787	0.403	0.363	0.119	-0.175	1.461	1.603	1.554	1.305	2.778	0.125	63.803	36.16	0.756	2.819	2.989	29
128546788	0.565	0.368	0.101	-0.205	1.075	2.258	1.41	1.506	2.323	1.167	49.644	46.183	0.569	4.489	2.038	51
128546811	0.159	0.132	0.254	-0.373	1.716	1.759	1.593	1.492	2.422	0.623	36.509	44.108	0.854	3.649	3.678	49
128546888	0.278	0.182	0.34	-0.347	1.523	2.073	1.414	1.513	2.462	0.528	54.393	44.101	0.918	4.187	3.031	53
128546897	0.367	0.596	0.159	-0.125	1.104	1.151	1.419	1.581	2.696	0.35	60	46.476	1.106	2.529	2.086	54
128546960	0.369	0.444	0.117	-0.157	0.963	1.3	0.931	1.427	2.208	0.709	45	49.295	0.757	2.534	1.207	52
128547086	0.475	0.355	0.024	-0.141	1.03	1.045	1.823	1.437	2.679	0.431	54.625	44.117	0.306	2.228	2.529	53
128547088	0.614	0.529	0.115	-0.011	0.908	0.744	2.321	1.609	1.869	1.449	45	51.962	5.053	1.596	2.904	52
128547090	0.107	0.278	0.309	-0.183	1.5	1.592	1.201	1.661	2.278	0.55	60.784	37.734	1.17	3.535	2.384	52
128547107	0.686	0.501	0.124	-0.021	0.774	0.987	0.994	1.408	2.141	1.07	36	49.295	2.684	1.846	1.086	52
128547164	0.426	0.258	0.1	-0.16	1.32	1.401	1.468	1.482	2.417	0.84	52.731	44.2	0.778	2.788	2.58	51
128547253	0.289	0.27	0.151	-0.223	1.118	1.584	2.025	1.337	2.502	0.307	66.64	29.789	0.721	2.918	5.083	13
128547274	0.229	0.138	0.375	-0.375	1.685	1.901	1.51	1.473	2.548	0.451	66.1	35.1	1	3.864	3.381	42
128547301	0.447	0.718	0.036	-0.249	1.09	1.153	1.825	1.26	2.56	0.497	60	46.476	0.328	1.995	2.687	25
128547346	0.564	0.204	0.002	-0.299	1.13	1.568	1.634	1.502	2.682	0.421	41.117	45.838	0.029	3.155	2.428	50
128547380	0.453	0.472	0.032	-0.186	1.045	1.332	2.514	1.54	2.794	0.177	51.585	44.486	0.31	2.807	3.601	27
128547405	0.207	0.311	0.163	-0.143	1.282	1.647	1.339	1.503	2.382	0.659	35.015	44.157	0.948	3.337	2.309	48
128547467	0.504	0.277	0.368	-0.302	1.362	1.469	1.407	1.627	2.122	1.089	36	49.295	1.015	3.186	2.643	50
128547486	0.43	0.575	0.046	-0.001	0.793	0.932	1.542	1.667	2.815	0.141	50.799	44.783	15.271	2.056	1.682	54
128547498	0.451	0.379	0.172	-0.125	1.349	1.37	1.609	1.648	2.567	0.386	50.901	44.739	1.142	3.138	3.109	52
128547577	0.521	0.563	0.016	-0.125	1.076	1.773	1.558	1.493	2.758	0.384	60	46.476	0.247	3.547	2.221	49
128547590	0.277	0.237	0.133	-0.162	0.992	1.247	1.574	1.477	2.494	0.797	56.279	44.443	0.878	2.495	2.194	25
128547611	0.333	0.074	0.108	-0.128	1.385	1.507	1.175	1.18	1.758	1.06	54	49.295	0.803	2.38	2.175	9
128547657	0.407	0.31	0.128	-0.375	1.139	2.109	1.55	1.49	2.165	1.077	54	49.295	0.52	4.259	2.356	49
128547722	0.254	0.855	0.291	-0.375	1.206	2.424	1.328	1.5	2.697	0.392	60	46.476	0.761	4.849	2.14	17
128547756	0.466	0.41	0.032	-0.123	1.555	1.374	1.526	1.506	2.314	1.159	44.297	45.027	0.424	2.858	3.132	53
128547771	0.204	0	0.383	-0.375	1.58	1.663	1.467	1.262	2.46	0.358	68.768	18.077	0.983	2.798	3.837	26
128547900	0.269	0.279	0.296	-0.321	1.604	1.53	1.624	1.608	2.565	0.351	51.374	44.557	0.972	3.282	3.479	39
128548125	0.451	0.149	0.116	-0.278	1.372	1.701	1.511	1.52	2.462	0.529	41.179	45.88	0.58	3.481	2.783	50
128548256	0.316	0.616	0.102	-0.25	1.213	1.687	1.223	1.558	2.326	0.823	60	46.476	0.54	3.555	1.983	52
128548260	0.444	0.413	0.033	-0.118	1.051	1.227	2.069	1.559	2.742	0.207	51.399	44.549	0.396	2.551	2.951	53
128548295	0.305	0.45	0.26	-0.25	1.294	2.325	1.616	1.498	2.731	0.381	60	46.476	0.988	4.643	2.806	50
128548309	0.461	0.522	0.12	-0.125	1.099	1.329	1.711	1.095	2.558	0.266	60	46.476	0.965	1.951	2.651	20
128548317	0.54	0.362	0.009	-0.073	1.189	1.23	1.574	1.491	2.548	0.299	55.536	44.251	0.253	2.464	2.486	52
128548344	0.502	0.224	0.243	-0.398	1.516	1.594	1.706	1.603	2.071	1.055	44.723	45.004	0.736	3.408	3.546	43
128548388	0.29	0.359	0.087	-0.11	1.173	0.721	0.876	1.016	2.443	0.427	42.425	41.401	1.087	1.054	1.353	43
128548400	0.303	0.855	0.375	-0.375	1.764	2.424	1.517	1.5	2.855	0.272	60	46.476	1	4.849	3.562	51
128548401	0.233	0.341	0.181	-0.142	1.514	1.005	1.297	1.528	1.984	0.964	45	49.295	1.235	2.311	2.618	49
128548420	0.477	0.277	0.178	-0.375	1.629	1.715	1.33	1.479	1.843	1.443	32.099	42.634	0.669	3.467	2.89	26
128548468	0.391	0.343	0.238	-0.295	1.398	1.609	1.302	1.536	2.666	0.301	35.72	44.096	0.81	3.291	2.471	54
128548477	0.215	0.252	0.299	-0.261	1.366	1.535	1.201	1.457	2.396	0.578	37.43	44.23	0.951	3.113	2.187	24
128548623	0.426	0.17	0.235	-0.253	1.386	1.962	1.542	1.493	2.718	0.386	56.942	44.676	0.931	3.932	2.987	52
128548665	0.29	0.112	0.122	-0.154	1.208	1.492	1.704	1.477	2.706	0.292	45.197	42.854	0.798	3.034	2.899	49
128548667	0.492	0.402	0.021	-0.098	1.336	1.496	1.558	1.358	2.475	0.466	77.141	20.159	0.301	2.72	2.416	48
128548712	0.426	0.357	0.096	-0.089	1.203	1.178	1.382	1.521	2.698	0.294	34.994	40.046	1.021	2.5	2.208	51
128548729	0.315	0.249	0.293	-0.377	1.426	1.735	1.51	1.512	2.877	0.168	52.5	44.244	0.875	3.585	2.874	30
128548736	0.389	0.222	0.24	-0.253	1.332	1.436	1.687	1.501	2.608	0.17	53.956	44.091	1	2.971	3.211	53
128548791	0.35	0.231	0.071	-0.125	0.97	1.853	1.627	1.404	2.519	0.752	60	46.476	0.669	3.488	2.155	50
128548818	0.355	0.421	0.222	-0.3	1.426	1.911	1.561	1.471	2.486	0.594	60	46.476	0.826	3.833	3.118	49
128548847	0.419	0.415	0.099	-0.125	1.256	1.826	1.544	1.495	2.243	1.164	54	49.295	0.837	3.656	2.583	52
128548848	0.438	0.241	0.194	-0.217	1.537	1.908	1.47	1.525	2.365	0.697	25.266	40.159	0.913	3.818	3.041	54
128548937	0.381	0.329	0.088	-0.246	1.8	1.297	1.552	1.283	2.713	0.3	55.699	39.451	0.638	2.276	3.603	54
128549087	0.488	0.359	0.158	-0.154	1.017	1.283	1.319	1.511	2.541	0.408	55.419	44.228	0.88	2.691	1.907	48
128549099	0.369	0.604	0.096	-0.159	1.327	0.788	1.929	1.754	2.301	0.719	45	49.295	0.724	2.355	3.501	53
128549136	0.306	0.384	0.085	-0.183	1.062	1.225	1.176	1.405	2.746	0.219	36.328	35.588	0.607	2.664	1.678	46
128549208	0.35	0.741	0.187	-0.122	1.527	1.847	1.354	5.827	2.424	0.753	50.327	44.999	1.377	14.674	2.845	43
128549236	0.467	0.37	0.029	-0.169	1.295	1.423	1.581	1.457	2.533	0.389	36.467	44.106	0.321	2.994	2.727	53
128549266	0.353	0.618	0.071	-0.125	1.327	1.699	1.512	1.49	2.408	0.749	60	46.476	0.721	3.394	2.694	19
128549277	0.253	0.476	0.251	-0.109	1.41	1.296	1.484	1.597	2.543	0.381	35.651	44.099	1.614	2.81	3.031	51
128549300	0.548	0.541	0.005	-0.25	1.368	2.031	1.661	1.481	2.521	0.451	60	46.476	0.079	4.053	2.984	49
128549364	0.585	0.503	0	-0.124	1.028	1.07	2.137	1.559	2.713	0.188	45	49.295	0.013	2.29	2.929	54
128549367	0.397	0.345	0.131	-0.215	1.229	1.495	1.402	1.509	2.739	0.264	52.698	44.206	0.711	3.004	2.284	37
128549465	0.429	0.148	0.046	-0.156	0.895	1.535	1.088	1.542	2.453	0.401	42.061	35.802	0.377	3.445	1.292	25
128549493	0.548	0.357	0.218	-0.106	1.122	1.234	1.589	1.506	2.505	0.758	45	49.295	1.486	2.546	2.485	46
128549513	0.262	0.217	0.305	-0.375	1.589	1.844	1.628	1.55	2.571	0.37	52.428	44.259	0.901	4.024	3.458	20
128549606	0.389	0.474	0.084	-0.108	1.288	1.296	1.564	1.519	2.617	0.323	51.328	44.574	0.883	2.651	2.697	50
128549612	0.537	0.372	0.007	-0.151	2.213	2.21	3.673	1.506	2.097	1.113	48.643	45.731	0.127	4.402	10.85	29
128549698	0.394	0.855	0.121	-0.375	1.536	2.424	1.509	1.5	1.967	1.182	54	49.295	0.557	4.849	3.11	48
128549731	0.459	0.187	0.151	-0.295	1.694	1.8	1.467	1.5	2.379	0.88	45	49.295	0.656	3.601	3.305	52
128549733	0.26	0.334	0.092	-0.102	0.927	0.68	0.855	1.432	2.509	0.567	22.5	37.65	0.953	1.724	1.057	52
128549741	0.272	0	0.375	-0.375	1.7	1.714	1.474	1.178	1.775	1.399	72.109	21.987	1	2.704	3.484	31
128549787	0.361	0.396	0.073	-0.288	1.502	1.62	1.532	1.591	2.127	0.761	45	49.295	0.44	3.522	3.071	30
128549788	0.134	0.273	0.382	-0.283	1.759	1.65	1.52	1.5	2.691	0.484	41.489	40.615	1.137	3.299	3.572	54
128549825	0.321	0.277	0.155	-0.259	1.335	1.524	1.238	1.531	2.38	0.516	53.684	44.098	0.717	3.11	2.19	44
128549828	0.129	0.13	0.375	-0.375	1.936	2.088	1.525	1.501	2.338	0.89	52.5	44.244	1	4.245	3.915	51
128549836	0.648	0.623	0	0	2.464	0.665	6.629	1.731	2.797	0.185	30	46.476	0	1.542	21.778	51
128549861	0	0.227	0.17	-0.179	1.482	1.46	1.105	1.578	2.316	0.453	37.362	41.815	0.982	3.223	2.223	34
128549867	0.296	0.392	0.103	-0.044	0.954	2.096	0.932	3.183	2.133	0.527	41.189	29.199	1.399	9.082	1.247	53
128549893	0.341	0.312	0.123	-0.124	1.121	1.698	1.179	1.5	2.253	0.883	41.342	45.992	0.868	3.438	1.794	54
128549949	0.39	0.368	0.146	-0.105	1.275	1.567	1.537	1.493	2.685	0.399	56.055	44.377	1.218	3.143	2.605	52
128549998	0.182	0.263	0.129	-0.375	1.499	1.618	1.276	1.654	1.949	0.478	60	46.476	0.673	3.568	2.58	47
128550116	0.179	0.13	0.324	-0.375	1.636	2.062	1.56	1.511	2.25	0.801	54.547	44.111	0.9	4.172	3.423	40
128550220	0.13	0.329	0.528	-0.303	1.597	1.557	1.41	1.384	2.882	0.138	32.378	38.334	1.15	3.359	3.003	38
128550314	0.399	0.394	0.126	-0.101	1.458	1.41	1.538	1.519	2.638	0.606	38.407	44.483	1.147	2.851	2.98	50
128550338	0.335	0.368	0.276	-0.105	1.479	1.648	1.516	1.521	2.624	0.405	70.572	36.169	1.814	3.356	2.986	49
128550372	0.31	0.285	0.148	-0.182	0.945	2.044	1	1.498	2.391	0.838	30	46.476	0.711	4.104	1.261	35
128550492	0.215	0.47	0.298	-0.066	1.155	1.069	1.02	1.528	2.624	0.364	60	46.476	2.025	2.178	1.566	19
128550508	0.279	0.355	0.16	-0.125	0.958	1.295	0.9	1.529	2.282	0.549	54.459	44.105	0.933	2.693	1.143	54
128550535	0.366	0.352	0.126	-0.068	1.24	1.306	1.467	1.778	2.625	0.465	54.449	44.105	1.436	3.126	2.525	42
128550552	0.32	0.366	0.075	-0.153	0.718	1.528	1.083	1.468	2.602	0.637	52.5	44.244	0.53	3.048	1.064	50
128550572	0.301	0.467	0.252	-0.04	1.294	1.003	1.446	1.456	2.73	0.259	52.69	44.207	3.284	1.95	2.673	21
128550605	0.243	0.08	0.256	-0.348	1.385	1.542	1.353	1.292	1.913	0.857	45	49.295	0.851	2.878	2.585	52
128550649	0.363	0.333	0.045	-0.116	1.49	1.432	2.145	1.494	2.444	0.619	41.479	35.784	0.538	2.985	4.293	48
128550748	0.607	0.436	0	-0.091	0.656	1.254	1.706	1.654	2.289	1.157	54	49.295	0.002	2.766	1.495	51
128550795	0.168	0.277	0.267	-0.375	1.704	1.604	1.497	1.5	2.564	0.866	52.5	44.244	0.851	3.207	3.429	42
128550831	0.405	0.518	0.247	-0.208	1.424	1.464	1.638	1.422	1.803	1.415	45	51.962	1.04	3.002	3.183	44
128550857	0.434	0.587	0.051	-0.117	1.086	0.781	1.593	1.629	2.473	0.579	60	46.476	0.637	1.76	2.351	53
128550910	0.316	0.351	0.109	-0.214	1.377	1.303	1.221	1.46	2.56	0.337	32.643	35.356	0.737	3.003	2.26	40
128550926	0.261	0.523	0.132	-0.019	1.626	0.936	1.51	1.607	2.712	0.388	60	46.476	4.004	2.005	3.322	41
128550932	0.089	0.369	0.367	-0.173	1.326	1.587	0.871	1.523	2.02	0.702	45	49.295	1.041	3.306	1.556	46
128551022	0.205	0.219	0.389	-0.23	1.498	1.795	1.471	1.5	2.436	0.912	39.625	44.976	1.251	3.591	2.953	34
128551085	0.588	-0.581	0.121	-0.841	0.826	1.658	1.616	0.94	2.717	0.268	60	46.476	0.702	2.077	1.919	52
128551148	0.708	0.524	0.122	-0.118	2.205	0.744	4.99	1.077	2.198	1.094	36	49.295	1.135	1.11	14.847	48
128551161	0.492	0.227	0.146	-0.178	1.546	1.412	1.488	1.512	2.342	0.256	48.732	40.689	0.971	2.861	3.104	51
128551344	0.295	0.173	0.311	-0.167	1.52	1.476	1.673	1.315	2.693	0.187	67.383	19.24	1.207	2.595	2.668	29
128551379	0.43	0.388	0.118	-0.118	0.876	1.428	1.582	1.418	2.812	0.205	53.663	44.099	0.965	2.717	2.045	53
128551441	0.268	0.363	0.212	-0.097	1.58	1.632	1.5	1.502	2.394	0.793	48.415	40.925	1.607	3.259	3.162	42
128551442	0.217	0.314	0.132	-0.205	1.344	1.644	1.309	1.526	2.105	1.129	42.437	45.364	0.757	3.336	2.387	53
128551533	0.195	0.193	0.243	-0.251	1.273	2.017	1.576	1.457	2.498	0.766	60	46.476	0.928	3.933	2.747	29
128551552	0.448	0.453	0.099	-0.043	1.179	1.199	1.512	1.641	2.625	0.438	37.5	44.244	1.647	2.642	2.427	49
128551593	0.311	0.158	0.213	-0.377	1.608	1.607	1.646	1.36	2.478	0.584	35.076	40.303	0.797	3.581	3.528	8
128551643	0.291	0.523	0.13	-0.012	1.185	1.31	1.553	1.572	2.803	0.177	52.244	44.3	5.121	2.714	2.58	50
128551656	0.264	0.254	0.122	-0.198	1.149	1.794	0.951	1.509	1.994	0.996	37.641	44.274	0.666	3.601	1.452	15
128551681	0.276	0.263	0.375	-0.375	1.721	1.618	1.518	1.654	2.907	0.102	67.5	37.65	1	3.568	3.459	43
128551737	0.449	0.238	0.051	-0.253	0.889	1.178	1.322	1.084	2.476	0.489	45	49.295	0.408	1.702	1.574	52
128551860	0.355	0.51	0.106	-0.125	1.119	1.01	1.668	1.49	2.701	0.243	63.568	41.504	0.99	2.107	2.804	53
128551907	0.337	0.316	0.225	-0.131	1.571	1.572	1.528	1.496	2.484	0.66	45	49.295	1.357	3.205	3.191	45
128552006	0.111	0.035	0.322	-0.37	1.577	1.553	1.562	1.735	2.513	0.253	48.2	19.164	0.973	6.228	4.237	51
128552062	0.223	0.318	0.132	-0.123	1.298	1.89	1.614	1.504	2.36	0.627	48.475	40.841	0.993	3.778	2.944	49
128552097	0.228	0.475	0.203	-0.023	1.406	1.802	1.483	2.096	2.302	0.616	54.945	39.93	3.026	5.036	2.922	29
128552125	0.636	0.269	0.102	-0.099	0.813	0.588	3.778	0.719	2.562	0.509	45	49.295	1.256	0.567	4.343	34
128552202	0.125	0.322	0.379	-0.375	1.994	2.003	1.524	1.484	2.919	0.103	63.525	41.557	0.993	4.001	4.009	46
128552254	0.197	0.362	0.164	-0.101	1.268	1.397	1.128	1.757	2.245	0.32	46.589	32.57	1.321	3.528	1.913	42
128552301	0.323	0.25	0.083	-0.138	1.069	1.379	1.291	1.432	2.666	0.443	35.453	44.111	0.678	2.71	1.856	21
128552331	0.098	0.138	0.34	-0.375	1.159	1.852	1.329	1.5	2.569	0.794	56.055	44.377	0.809	3.703	2.128	50
128552361	0.414	0.409	0.09	-0.096	1.236	1.604	1.392	1.469	2.594	0.267	77.865	19.619	0.787	3.154	1.948	15
128552406	0.536	0.315	0.009	-0.308	1.246	1.686	1.838	1.474	2.573	0.609	38.96	44.683	0.098	3.427	3.05	36
128552437	0.283	0.169	0.108	-0.301	1.138	1.309	1.241	1.056	2.382	0.328	57.022	29.538	0.671	1.895	2.057	50
128552514	0.267	0.335	0.338	-0.375	1.371	2.424	1.452	1.5	2.625	0.41	60	46.476	0.87	4.849	2.661	43
128552583	0.451	0.485	0.042	-0.125	1.061	1.385	1.378	1.468	1.682	1.349	45	51.962	0.476	2.819	1.949	53
128552593	0.334	0.43	0.108	-0.065	1.155	1.139	1.473	1.523	2.57	0.468	35.615	44.101	1.316	2.332	2.338	54
128552597	0.36	0.353	0.142	-0.074	0.986	1.471	1.662	1.452	2.59	0.582	48.895	41.364	1.376	2.846	2.447	28
128552601	0.41	0.476	0.114	-0.239	1.33	1.495	1.758	1.499	2.462	0.619	45	49.295	0.672	3.05	3.203	53
128552709	0.38	1.511	0.125	-0.125	1.144	1.179	1.48	0.766	2.648	0.324	60	46.476	1.218	1.204	2.479	51
128552725	0.458	0.623	0.104	-0.375	1.649	2.274	1.497	1.476	2.931	0.095	60	46.476	0.489	4.485	3.29	22
128552735	0.343	0.121	0.369	-0.375	1.701	1.705	1.488	1.49	2.648	0.323	40.986	45.751	0.972	3.408	3.461	31
128552772	0.275	0.48	0.14	-0.375	1.178	2.171	1.515	1.367	2.536	0.8	60	46.476	0.603	3.964	2.432	44
128552799	0.235	0.221	0.375	-0.375	1.797	1.608	1.67	1.582	2.833	0.165	64.619	28.012	1	3.391	3.231	27
128552835	0.432	0.245	0.125	-0.242	1.383	1.601	1.72	1.447	2.792	0.174	41.374	46.014	0.703	3.353	3.235	53
128552836	0.224	0.324	0.181	-0.19	1.07	1.879	1.356	1.426	1.981	1.222	54	49.295	0.849	3.627	2.239	38
128552891	0.289	0.879	0.13	-0.374	1.061	1.744	1.422	1.124	2.559	0.402	63.352	41.769	0.614	2.626	2.399	51
128552909	0.281	0.168	0.375	-0.329	1.722	1.842	1.413	1.568	2.764	0.311	65.6	35.194	1.058	3.935	3.744	42
128552917	0.318	-0.12	0.083	-0.25	1.254	0.992	2.129	0.616	2.213	0.328	63.158	26.103	0.685	0.82	4.092	21
128552968	-0.227	0.442	0.134	-0.337	1.42	1.374	0.943	1.346	2.859	0.133	20.8	36.647	0.61	3.313	1.786	46
128552980	0.563	0.46	0.269	-0.125	1.352	0.937	1.406	1.047	1.928	0.99	54	49.295	1.662	1.361	2.608	46
128552989	0.347	0.286	0.105	-0.144	0.956	1.505	1.429	1.536	2.273	0.799	50.551	44.893	0.745	3.093	1.96	49
128552994	0.374	0.368	0.075	-0.125	0.849	0.91	0.9	1.67	2.446	0.558	52.824	44.185	0.695	2.174	1.014	37
128553002	0.39	0.855	0.118	-0.25	1.238	2.314	1.565	1.5	2.195	1.22	54	49.295	0.61	4.628	2.656	47
128553012	0.324	0.43	0.132	-0.292	1.679	1.605	1.523	1.607	2.38	0.646	45	49.295	0.665	3.539	3.429	53
128553126	0.341	0.246	0.146	-0.127	1.023	1.305	1.607	0.879	1.948	0.586	47.919	40.879	0.778	1.517	2.797	46
128553169	0.399	0.624	0.136	-0.125	1.097	1.329	1.478	1.482	2.773	0.399	60	46.476	1.035	2.659	2.176	49
128553241	0.243	-0.079	0.217	-0.194	1.412	1.537	1.615	1.193	2.64	0.146	66.735	29.129	0.929	2.575	3.794	42
128553267	0.382	0.086	0.171	-0.375	1.604	1.574	1.62	1.522	2.588	0.226	36.924	35.988	0.726	4.316	3.616	21
128553276	0.129	0.439	0.136	-0.168	1.012	1.388	1.307	1.458	2.397	0.756	45	49.295	0.745	2.847	1.844	38
128553293	0.29	0.327	0.114	-0.126	1.108	1.521	1.499	1.433	2.668	0.286	63.355	41.767	0.876	2.957	2.299	48
128553331	0.1	0.345	0.345	-0.176	1.596	1.351	1.482	1.536	2.53	0.415	39.676	41.115	1.361	2.778	3.219	48
128553375	0.22	0.277	0.376	-0.375	1.672	1.715	1.408	1.479	2.273	1.151	45	45	0.969	3.467	3.214	47
128553455	0.546	0.389	0.005	-0.156	1.127	1.248	1.769	1.543	2.598	0.16	39.388	44.865	0.095	2.922	2.653	41
128553472	0.242	0.394	0.127	-0.167	1.546	1.31	1.53	1.416	2.449	0.48	30	46.476	0.92	2.767	3.181	45
128553476	0.472	0.264	0.097	-0.375	1.556	1.697	1.534	1.472	2.617	0.536	52.5	44.244	0.485	3.419	3.182	29
128553493	0.369	0.303	0.154	-0.131	1.251	0.892	1.357	1.294	2.688	0.384	53.672	44.098	1.158	1.637	2.255	40
128553538	0.494	0.367	0.096	-0.158	1.259	1.738	1.539	1.605	2.662	0.398	49.298	40.796	0.647	3.783	2.632	48
128553616	0.263	0.138	0.332	-0.375	1.663	1.987	1.541	1.479	2.589	0.594	55.364	44.217	0.943	4.028	3.4	37
128553626	0.244	0.221	0.375	-0.375	1.698	1.608	1.597	1.582	2.871	0.166	73.22	26.215	1	3.391	3.182	10
128553706	0.245	0.107	0.375	-0.375	1.764	1.827	1.493	1.567	1.83	1.11	36	49.295	1	3.826	3.566	46
128553714	0.403	0.609	0.166	-0.192	1.274	2.254	1.343	1.486	1.748	1.372	45	51.962	0.809	4.477	2.369	16
128553851	0.274	0.267	0.375	-0.375	1.575	1.608	1.674	1.5	2.474	0.318	30	46.476	1	4.135	3.516	27
128553854	0.534	0.187	0.01	-0.295	1.075	1.8	1.874	1.5	2.78	0.287	56.462	44.501	0.103	3.601	2.686	47
128553912	0.23	0.18	0.418	-0.257	1.581	1.924	1.599	1.5	2.419	0.873	45	49.295	1.227	3.849	3.373	15
128553991	0.214	0.038	0.162	-0.304	1.421	1.427	1.214	1.389	2.018	0.663	45	49.295	0.793	2.661	2.463	34
128554082	0.176	0.4	0.173	-0.077	1.149	1.018	1.22	1.518	2.466	0.44	35.246	44.13	1.539	2.106	1.89	9
128554097	0.135	0.888	0.375	-0.375	2.268	2.268	1.613	1.387	2.892	0.119	67.05	35.554	1	4.193	4.193	24
128554126	0.259	0.224	0.375	-0.336	1.729	1.856	1.574	1.516	2.482	0.565	40.572	45.491	1.068	3.8	3.729	48
128554292	0.152	0.024	0.153	-0.354	1.522	1.429	1.479	1.077	2.553	0.341	60.255	40.118	0.829	2.196	3.24	39
128554299	0.354	0.421	0.076	-0.166	1.272	1.241	1.471	1.431	2.476	0.781	45	49.295	0.618	2.534	2.508	48
128554303	0.43	0.233	0.112	-0.375	1.373	1.656	1.777	1.5	2.604	0.581	30	46.476	0.519	3.312	3.253	37
128554380	0.115	0.435	0.295	-0.058	1.61	1.699	1.408	2.018	2.496	0.522	54.839	40.034	2.132	4.573	3.44	45
128554385	0.491	0.258	0.032	-0.142	1.054	1.677	1.624	1.495	2.379	1.184	49.181	45.961	0.346	3.365	2.283	48
128554414	0.463	0.313	0.35	-0.205	1.383	1.656	1.479	1.519	2.598	0.602	30	46.476	1.2	3.337	2.814	42
128554450	0.293	-0.157	0.139	-0.431	1.341	1.465	1.415	1.14	2.483	0.562	61.452	32.26	0.678	2.232	2.922	17
128554473	0.377	0.233	0.197	-0.375	1.432	1.764	1.747	1.483	2.535	0.537	45	49.295	0.724	3.562	3.336	21
128554561	0.243	0.23	0.221	-0.192	1.338	1.67	1.433	1.517	2.512	0.211	58.046	37.857	0.879	3.528	2.591	8
128554619	0.421	0.236	0.119	-0.172	1.088	1.393	1.281	1.394	2.233	1.16	45.055	45	0.718	2.73	1.893	41
128554642	0.344	0.266	0.107	-0.259	1.121	1.589	1.835	1.467	2.498	0.566	43.434	40.574	0.552	3.26	2.975	29
128554708	0.271	0.439	0.135	-0.056	1.486	1.428	1.489	1.638	2.464	0.557	28.012	36.754	1.762	3.1	3.001	44
128554740	0.222	0.309	0.347	-0.17	1.484	1.491	1.204	1.441	2.532	0.591	60	46.476	1.24	2.948	2.472	45
128554742	0.273	0.303	0.375	-0.193	1.795	1.783	1.501	1.475	2.619	0.4	60	46.476	1.305	3.587	3.715	20
128554800	0.417	0.229	0.111	-0.174	1.65	1.325	1.726	1.235	2.673	0.234	64.339	21.246	0.744	2.183	2.976	43
128554844	0.079	0.292	0.125	-0.132	0.614	1.153	0.483	1.361	2.271	0.493	35.551	44.105	0.651	2.196	0.402	11
128554867	0.476	0.618	0.059	-0.125	1.18	1.75	1.562	1.485	2.794	0.24	60	46.476	0.609	3.501	2.459	41
128554884	0.346	0.477	0.216	-0.038	1.571	1.128	1.534	1.5	2.914	0.131	52.423	44.26	3.101	2.256	3.194	47
128554942	0.235	-0.378	0.381	-0.474	1.702	1.432	1.574	0.912	2.838	0.209	72.484	21.26	1.225	1.741	3.261	42
128555088	0.398	0.544	0.163	-0.247	1.191	1.179	1.252	0.953	2.236	0.255	30	46.476	0.868	1.55	2.065	18
128555133	0.306	0.391	0.132	-0.126	1.148	1.448	1.452	1.528	2.747	0.424	63.355	41.767	0.979	2.981	2.34	28
128555138	0.374	0.4	0.05	-0.252	1.003	1.695	1.758	1.438	2.452	0.392	65.615	39.251	0.351	3.27	2.439	43
128555148	0.271	0.426	0.212	-0.089	1.552	1.608	1.497	1.524	2.493	0.778	51.829	44.41	1.671	3.242	3.108	47
128555164	0.435	0.216	0.343	-0.338	1.341	1.767	1.402	1.483	2.778	0.158	50.847	41.438	0.895	3.584	2.699	19
128555175	0.374	0.855	0.131	-0.125	0.87	2.214	1.504	1.5	2.736	0.416	60	46.476	0.918	4.427	1.79	47
128555292	0.083	0.169	0.296	-0.291	1.489	2.175	1.287	1.509	2.146	0.767	56.32	44.456	0.954	4.392	2.563	47
128555336	0.21	0.165	0.137	-0.3	1.201	1.785	1.318	1.513	2.362	0.771	55.5	44.244	0.607	3.605	2.215	47
128555359	0.335	0.508	0.125	-0.102	0.812	1.027	1.294	1.51	2.492	0.562	60	46.476	1.115	2.108	1.75	18
128555398	0.363	0.313	0.103	-0.247	1.113	1.26	1.567	1.284	2.443	0.526	51.368	44.56	0.614	2.223	2.402	16
128555643	-0.511	0.36	0.125	-0.233	1.306	1.224	0.806	1.953	1.951	1.056	36	49.295	0.646	3.702	1.399	45
128555753	0.455	0.243	0.2	-0.214	1.009	1.482	1.629	1.362	2.643	0.396	56.642	44.563	0.911	2.754	2.491	41
128556059	0.52	0.529	0.019	-0.125	1.155	2.28	1.565	1.502	2.385	1.19	54	49.295	0.267	4.561	2.4	50
128556102	0.306	0.258	0.253	-0.394	1.47	1.661	1.469	1.561	2.876	0.122	52.5	44.244	0.791	3.454	3.019	12
128556264	0.507	0.257	0.018	-0.132	1.221	1.439	1.729	1.547	2.6	0.262	63.528	35.871	0.263	3.031	2.789	47
128556291	0.415	0.223	0.116	-0.279	1.513	1.82	1.525	1.352	2.29	0.733	63.615	41.447	0.606	3.312	3.09	4
128556354	0.168	0.263	0.255	-0.39	1.986	1.663	1.56	1.522	2.79	0.323	18.68	36.039	0.83	3.363	4.131	19
128556466	0.231	0.465	0.205	-0.308	1.315	1.492	1.68	1.485	2.754	0.243	34.148	44.324	0.821	3.098	3.003	34
128556839	0.283	0.369	0.216	-0.17	1.576	1.484	1.62	1.45	2.614	0.32	42.227	40.481	1.138	3.074	3.427	46
128556848	0.455	0.331	0.098	-0.103	1.181	1.319	1.523	1.619	2.784	0.154	56.719	35.055	0.921	2.915	2.552	44
128557193	0.47	0.284	0.249	-0.132	1.336	1.771	1.356	1.505	2.09	1.299	36	49.295	1.298	3.567	2.469	33
128557591	0.401	0.15	0.124	-0.255	1.365	1.852	1.728	1.455	2.204	1.13	49.247	45.991	0.671	3.631	3.219	54
128557600	0.416	0.596	0.107	0	1.175	0.93	1.276	1.608	2.674	0.451	60	46.476	126.346	1.996	1.983	47
128557857	0.275	0.475	0.158	-0.24	1.314	1.276	1.501	1.474	2.367	0.828	60	46.476	0.795	2.578	2.687	25
128558493	0.365	0.253	0.24	-0.133	1.334	1.4	1.494	1.275	2.481	0.36	54.196	44.093	1.377	2.408	2.827	39
128558497	0.331	0.458	0.081	-0.061	0.853	1.243	1.478	1.597	2.604	0.385	64.148	40.816	1.078	2.646	1.833	45
128558694	0.364	0.542	0.066	-0.158	1.185	0.984	1.579	1.454	2.771	0.257	48.629	46.012	0.583	2.137	2.509	46
128558757	0.273	0.316	0.186	-0.363	1.276	1.754	1.391	1.515	2.456	0.549	52.636	44.217	0.66	3.611	2.376	46
128559006	0.355	0.137	0.349	-0.49	1.612	1.604	1.48	1.488	2.371	0.412	60	46.476	0.91	3.183	3.322	44
128559195	0.264	0.34	0.382	-0.107	1.538	1.437	1.548	1.32	2.713	0.284	55.572	44.259	2.142	2.546	3.178	32
128559365	0.168	0.303	0.375	-0.237	1.656	1.38	1.5	1.462	2.162	0.811	30	46.476	1.319	2.897	3.312	50
128559426	0.363	0.341	0.069	-0.292	1.433	1.447	1.563	1.442	2.537	0.508	36.018	44.091	0.443	2.993	2.995	54
128559452	0.242	0.173	0.342	-0.299	1.37	1.774	1.276	1.496	2.4	0.742	45	49.295	0.925	3.541	2.331	18
128559761	0.14	0.215	0.28	-0.302	1.692	1.525	1.449	1.397	1.583	0.926	52.477	39.457	1.088	2.915	3.275	41
128559951	0.376	0.372	0.22	-0.13	1.418	1.406	1.5	1.485	2.599	0.452	30	46.476	1.333	2.844	2.835	51
128560009	0.302	0.44	0.129	-0.156	1.354	1.078	1.199	1.327	2.18	1.14	44.921	45	1.009	2.071	2.181	45
128560382	0.393	0.247	0.127	-0.159	1.307	1.592	1.508	1.375	2.649	0.385	56.22	44.425	0.908	2.918	2.711	38
128560441	0.278	0.612	0.375	-0.375	1.689	2.405	1.506	1.497	2.762	0.408	60	46.476	1.01	4.802	3.384	48
128560455	0.667	0.057	0.25	-0.151	1.243	1.618	0.728	1.172	2.069	0.666	30	46.476	0.992	2.533	1.206	51
128560545	0.558	0.511	0.003	-0.246	1.042	1.338	1.571	1.19	2.649	0.27	52.5	44.244	0.05	2.166	2.158	46
128560911	0.221	0.666	0.082	-0.244	0.769	0.556	0.779	1.686	2.063	0.782	60	46.476	0.492	1.414	0.801	32
128561059	0.506	0.255	0.024	-0.257	1.287	1.659	1.541	1.51	2.361	0.5	60	46.476	0.217	3.385	2.61	43
128561117	0.305	0.163	0.133	-0.182	1.546	1.935	1.449	1.497	2.091	1.154	47.877	45.457	0.819	3.913	3.018	46
128561446	0.348	0.298	0.063	-0.136	1.283	1.636	1.343	1.502	2.223	0.713	46.981	40.427	0.676	3.316	2.303	26
128561874	0.609	0.373	0.375	-0.29	2.241	1.572	1.497	1.507	2.484	0.59	45	49.295	1.174	3.238	4.496	24
128561881	0.348	0.376	0.177	-0.183	1.639	1.435	1.128	1.568	2.414	0.433	34.749	44.197	0.957	3.452	2.453	48
128562063	0.032	0.451	0.14	-0.113	1.002	1.055	0.741	1.453	2.624	0.373	34.521	44.239	0.93	2.17	0.996	41
128562541	0.647	0.633	0	-0.192	1.397	1.499	3.796	1.445	2.405	1.185	36	49.295	0	3.073	7.068	44
128562694	0.577	0.628	0.184	-0.372	0.975	1.581	1.449	1.471	2.836	0.111	45	49.295	0.699	3.209	2.222	46
128563524	0.234	0.392	0.234	-0.127	1.556	1.418	1.514	1.49	2.684	0.454	41.964	40.575	1.393	2.857	3.166	40
128563621	0.412	0.158	0.078	-0.152	1.189	1.904	1.625	1.469	2.284	0.694	71.32	36.039	0.616	3.739	2.694	44
128563799	0.064	0.009	0.389	-0.392	1.505	1.691	1.296	1.3	2.386	0.531	67.781	28.164	0.983	2.93	3.993	37
128563875	0.322	0.855	0.375	-0.375	1.852	2.424	1.5	1.5	2.431	1.202	54	49.295	1	4.849	3.703	13
128564255	0.375	0.36	0.171	-0.337	1.483	1.618	1.527	1.479	2.736	0.312	52.742	44.198	0.712	3.274	3.002	26
128564285	0.347	0.276	0.174	-0.081	1.142	1.021	1.25	1.399	2.589	0.337	48.166	40.89	1.688	1.934	1.902	46
128564296	0.35	-0.124	0.272	-0.377	1.49	2.112	1.633	1.281	2.234	1.105	36	49.295	0.917	3.608	3.243	25
128564509	0.058	0.284	0.275	-0.297	1.571	1.52	1.276	1.383	2.153	0.907	44.456	40.276	1.006	3.348	2.69	36
128564647	0.255	0.345	0.142	-0.352	1.497	1.656	1.479	1.574	2.733	0.346	49.645	45.363	0.635	3.57	3.029	44
128564808	0.399	0.551	0.066	-0.006	1.141	1.31	1.438	2.052	2.211	0.417	60	46.476	5.302	3.585	2.201	48
128567197	0.56	0.855	0.005	-0.375	1.3	2.424	1.544	1.5	2.927	0.102	60	46.476	0.053	4.849	2.672	45
128567460	0.629	0.182	0	-0.205	1.236	1.95	2.957	1.494	2.074	1.273	36	49.295	0	3.937	4.872	48
128567748	0.448	0.334	0.099	-0.158	1.066	1.279	1.724	1.16	2.379	0.43	54.625	44.117	0.735	2.01	2.583	28
128567761	0.319	0.277	0.218	-0.375	1.407	1.776	1.419	1.464	2.62	0.384	67.5	37.65	0.725	3.6	2.651	31
128567771	0.315	0.3	0.116	-0.184	1.416	1.561	1.077	1.471	2.405	0.358	56.081	39.766	0.656	3.204	2.001	46
128568513	0.465	0.431	0.098	-0.131	1.349	1.328	2.27	1.508	2.509	0.513	45	49.295	0.8	2.668	4.203	46
128569538	0.395	0.412	0.226	-0.192	1.153	1.901	1.525	1.486	2.677	0.423	60	46.476	0.942	3.833	2.574	49
128569546	0.137	0.233	0.189	-0.317	1.773	1.758	1.332	1.492	2.46	0.599	26.481	41.563	0.883	3.707	3.196	45
128570654	0.232	0.41	0.138	-0.19	1.602	0.867	1.254	0.866	2.64	0.278	57.301	39.384	1.166	1.032	2.68	48
128570718	0.709	0.612	0.123	-0.125	1.241	2.214	4.336	1.5	1.943	1.507	45	51.962	0.917	4.427	7.6	42
128570968	0.35	0.308	0.137	-0.119	1.285	1.522	1.51	1.45	2.302	0.587	49.772	40.956	1.036	2.961	2.618	27
128572091	0.396	0.378	0.116	-0.343	1.286	1.438	1.748	1.497	2.752	0.163	37.364	44.217	0.564	3.081	3.02	41
128572221	0.602	0.342	0.121	-0.073	1.062	1.165	2.263	1.724	2.367	0.683	45	49.295	1.281	2.714	3.475	35
128572911	0.301	0.129	0.375	-0.375	1.743	1.974	1.529	1.512	2.524	0.766	41.117	45.838	1	4.016	3.549	33
128573550	0.276	0.12	0.127	-0.136	1.163	1.55	1.805	1.159	2.219	0.551	50.395	44.967	0.824	2.398	3.064	50
128573585	0.309	0.432	0.079	-0.098	0.917	1.648	0.963	1.305	1.919	1.055	64.871	24.99	0.553	2.862	1.176	35
128574721	0.416	0.45	0.121	-0.375	1.422	2.415	1.508	1.494	2.286	1.217	54	49.295	0.534	4.811	2.894	45
128574958	0.309	0.553	0.327	-0.006	1.623	1.389	1.514	2.216	2.429	0.539	60	46.476	13.289	4.104	3.432	36
128575555	0.324	0.281	0.088	-0.209	1.23	1.759	1.196	1.488	2.518	0.709	37.906	44.337	0.568	3.549	1.962	44
128576598	0.363	0.45	0.15	-0.25	1.451	2.325	1.525	1.498	2.54	0.683	60	46.476	0.745	4.643	2.947	47
128577138	0.261	0.518	0.158	-0.016	1.338	1.154	1.507	1.848	2.67	0.285	48.721	45.948	4.727	2.842	2.743	41
128577146	0.282	0.279	0.091	-0.171	0.739	1.125	1.192	0.863	2.739	0.213	59.952	39.131	0.691	1.301	1.256	29
128577828	0.282	0.338	0.131	-0.24	1.676	1.548	1.475	1.505	2.239	0.776	30	46.476	0.78	3.096	3.296	36
128577856	0.456	0.221	0.121	-0.264	1.462	1.752	1.516	1.5	2.789	0.262	53.946	44.091	0.621	3.546	2.977	34
128577970	0.352	0.273	0.121	-0.15	0.636	1.413	0.676	1.487	2.264	1.145	49.068	45.91	0.594	2.827	0.59	47
128578103	0.295	0.22	0.123	-0.197	1.319	0.953	1.369	1.066	2.228	1.094	50.031	41.136	0.894	1.362	2.461	31
128578381	0.303	0.298	0.124	-0.119	1.393	1.432	1.628	1.409	2.369	0.556	44.288	37.467	1.013	2.737	3.127	30
128578767	0.434	0.228	0.105	-0.215	1.534	1.665	1.496	1.538	2.598	0.506	46.91	40.853	0.665	3.414	3.071	35
128579122	0.444	0.375	0.072	-0.069	1.16	1.529	1.511	1.501	2.644	0.33	51.657	41.55	0.935	3.057	2.35	29
128579336	-0.104	0.248	0.302	-0.199	1.292	1.733	0.902	1.496	2.465	0.671	32.866	39.347	0.992	3.465	1.555	31
128579435	0.155	0.234	0.265	-0.255	1.335	1.681	1.411	1.55	2.816	0.083	55.885	39.963	0.959	3.541	3.261	45
128579698	0.365	0.318	0.155	-0.135	1.615	1.637	1.413	1.509	2.626	0.476	43.518	40.413	1.067	3.33	3.09	45
128579777	0.286	0.374	0.235	-0.3	1.438	1.655	1.56	1.453	2.435	0.551	45	49.295	0.862	3.413	2.996	42
128579811	-0.091	0.31	0.125	-0.163	0.518	1.98	0.37	1.515	1.33	1.222	45	51.962	0.474	4.078	0.256	39
128579941	0.271	0.367	0.376	-0.184	1.744	1.58	1.537	1.322	2.451	0.351	60	46.476	1.271	2.849	3.746	6
128580246	0.17	0.156	0.369	-0.254	1.503	1.632	1.277	1.613	2.792	0.229	50.943	37.861	1.166	3.569	3.45	31
128580309	0.44	0.23	0.074	-0.375	1.361	1.781	1.767	1.521	2.753	0.235	38.483	44.508	0.396	3.593	3.204	40
128580460	0.418	0.372	0.22	-0.23	1.335	2.226	1.658	1.494	2.385	0.523	55.411	44.226	0.844	4.412	3.2	36
128580538	0.617	0.253	0.232	-0.165	1.225	1.549	1.114	1.372	1.75	0.615	45	49.295	0.942	2.917	1.915	29
128580724	0.334	0.855	0.375	-0.25	2.415	2.314	1.499	1.5	2.966	0.078	60	46.476	1.223	4.628	4.827	36
128580746	0.258	0.271	0.169	-0.262	1.533	1.735	1.458	1.523	2.434	0.559	45.031	41.046	0.773	3.632	2.995	48
128580842	0.183	0.379	0.366	-0.062	1.551	1.536	1.398	1.431	2.318	0.613	54.56	44.112	2.186	2.926	2.889	40
128581186	0.269	0.111	0.17	-0.318	1.533	1.582	1.471	1.424	2.557	0.619	44.478	40.257	0.727	3.028	3.023	30
128581262	0.448	0.086	0.357	-0.284	1.105	1.615	0.821	1.242	2.351	0.799	41.676	46.231	0.828	2.687	1.24	33
128581376	0.468	0.46	0.052	-0.083	1.131	1.282	1.544	1.776	2.104	1.069	54	49.295	0.693	3.036	2.324	39
128581405	0.277	0.313	0.116	-0.239	0.77	1.337	0.602	1.362	2.257	0.841	21.525	37.021	0.563	2.934	0.621	37
128581459	0.505	0.422	0.124	-0.121	0.944	1.145	1.436	1.476	2.578	0.375	45	49.295	0.987	2.305	1.87	49
128581484	0.198	0.354	0.343	-0.191	1.622	1.69	1.474	1.51	2.542	0.51	51.243	44.605	1.238	3.517	3.191	31
128581785	0.401	0.247	0.295	-0.234	1.385	1.791	1.371	1.561	2.703	0.257	56.445	44.496	1.072	3.773	3.225	22
128581904	0.287	0.148	0.373	-0.347	1.707	1.709	1.441	1.515	2.785	0.139	64.027	36.051	1.048	3.547	3.825	37
128581995	0.387	0.194	0.102	-0.325	1.159	1.597	1.629	1.494	2.819	0.227	47.866	41.557	0.5	3.204	2.545	46
128582383	0.459	0.356	0.046	-0.092	1.092	1.266	1.531	1.426	2.667	0.269	44.44	36.811	0.644	2.45	2.227	32
128582473	0.267	0.233	0.139	-0.375	1.468	1.743	1.761	1.471	2.608	0.491	35.015	44.157	0.6	3.549	3.487	44
128583084	0.452	0.311	0.101	-0.254	1.454	1.612	1.351	1.486	2.396	1.176	51.919	38.568	0.545	3.253	2.61	31
128583348	0.259	0.54	0.133	-0.297	1.689	1.321	1.493	1.522	2.709	0.383	60	46.476	0.698	2.908	3.398	42
128583633	0.324	0.542	0.329	-0.212	1.493	1.013	1.631	1.492	2.31	1.15	36	49.295	1.326	2.135	3.247	47
128583748	0.336	0.502	0.268	-0.124	1.357	1.195	1.523	1.546	2.769	0.286	60	46.476	1.544	2.506	2.763	39
128584066	0.38	0.343	0.088	-0.128	1.69	1.482	1.631	1.522	2.294	0.643	49.014	45.751	0.896	3.049	3.672	5
128584194	0.291	0.228	0.375	-0.375	1.576	1.601	1.67	1.35	2.903	0.103	39.28	44.817	1.005	3.566	3.51	38
128584449	0.118	0.318	0.242	-0.322	1.016	1.51	1.435	1.532	2.762	0.193	48.23	46.3	0.747	3.083	2.291	35
128584732	0.493	0.855	0.026	-0.125	0.711	2.214	1.208	1.5	2.819	0.295	60	46.476	0.307	4.427	1.153	41
128585020	0.183	0.244	0.311	-0.253	1.607	1.658	1.455	1.556	2.8	0.163	61.584	32.074	1.044	3.509	3.337	42
128585177	0.458	0.318	0.04	-0.128	1.286	1.46	1.541	1.382	2.812	0.142	58.522	37.634	0.465	2.754	2.639	31
128585877	0.498	0.121	0.124	-0.375	1.294	1.818	1.503	1.45	2.809	0.168	56.385	44.476	0.535	3.704	2.662	37
128585901	0.473	0.14	0.118	-0.298	1.224	1.273	1.635	1.5	2.545	0.307	40.533	45.467	0.561	3.787	2.801	38
128585994	0.309	0.437	0.137	-0.072	1.586	1.142	1.552	1.511	2.84	0.154	44.277	38.355	1.543	2.305	3.266	30
128586241	0.448	0.294	0.073	-0.426	1.195	1.912	1.615	1.47	2.625	0.406	60	46.476	0.372	3.748	2.564	43
128587207	0.318	0.246	0.081	-0.227	1.228	1.286	1.187	1.407	1.622	1.376	34.36	43.313	0.533	2.662	1.943	46
128587526	-0.272	0.4	0.168	-0.25	1.585	1.713	1.024	1.423	2.127	0.548	45	49.295	0.954	3.269	2.167	46
128587691	0.353	0.214	0.156	-0.145	1.042	1.474	1.294	1.221	2.746	0.203	50.435	41.475	0.951	2.418	1.804	47
128587851	0.324	0.412	0.216	-0.345	1.616	1.504	1.527	1.482	2.668	0.545	51.022	44.69	0.838	3.074	3.258	44
128587995	0.438	0.22	0.157	-0.375	0.938	1.701	1.297	1.352	2.41	0.369	45	49.295	0.538	3.246	1.814	44
128588046	0.477	0.544	0.067	-0.374	1.283	2.079	1.502	1.479	2.779	0.197	60	46.476	0.373	4.128	2.568	34
128588460	0.267	0.368	0.152	-0.073	1.398	1.515	1.406	1.5	2.339	0.721	52.094	44.337	1.571	3.03	2.638	47
128588662	0.443	0.175	0.037	-0.325	1.267	2.193	2.078	1.51	2.434	0.489	55.482	44.24	0.249	4.408	3.559	45
128588893	0.445	0.253	0.151	-0.134	0.998	1.572	1.431	1.373	2.498	0.487	56.302	44.45	0.923	2.9	2.078	46
128589042	0.277	0.314	0.092	-0.111	0.828	0.939	1.455	0.786	2.286	0.673	58.656	38.411	0.797	0.99	1.732	48
128589067	0.218	0.344	0.338	-0.248	1.791	1.562	1.491	1.614	2.733	0.19	39.61	41.392	1.134	3.498	3.639	37
128589069	0	0.139	0.375	-0.375	1.714	1.774	1.178	1.466	2.054	0.904	30	46.476	1	3.611	2.704	3
128589378	0.216	0.128	0.377	-0.127	1.765	1.615	1.444	1.338	2.595	0.402	67.5	37.65	1.426	2.894	3.808	29
128589385	0.401	0.83	0.093	-0.189	0.818	1.078	1.107	1.582	2.653	0.237	60	46.476	0.56	2.634	1.209	44
128589439	0.366	0.487	0.212	-0.062	1.37	1.363	1.542	1.5	2.614	0.379	60	46.476	2.145	2.725	2.818	43
128589553	0.363	0.488	0.112	-0.124	1.433	1.263	1.549	1.7	2.317	0.678	45	49.295	0.966	3.012	3.053	48
128589565	0.08	0.988	0.383	-0.375	1.688	1.864	1.519	1.092	2.333	0.259	64.428	40.498	0.999	2.714	3.47	42
128589566	-0.347	0.279	0.366	-0.133	1.176	1.808	0.686	1.526	1.814	1.037	45	49.295	1.122	3.691	1.075	40
128589641	0.259	0.192	0.136	-0.256	1.665	1.567	1.322	1.594	2.149	0.777	31.245	39.876	0.857	3.429	2.94	8
128589655	-0.036	0.298	0.127	-0.124	1.201	1.182	0.856	1.546	2.745	0.277	49.029	41.54	0.908	2.492	1.379	18
128589741	0.263	0.636	0.157	-0.247	1.428	1.445	1.494	1.278	2.588	0.255	56.321	39.543	0.809	2.508	2.899	45
128589744	0.263	0.204	0.169	-0.26	1.348	1.321	1.443	1.468	2.682	0.206	58.2	29.08	0.905	2.793	2.874	41
128590296	0.391	0.148	0.057	-0.364	1.499	1.398	1.353	1.288	2.051	0.699	35.769	44.094	0.524	2.416	2.7	34
128590468	0.855	0.254	0.375	-0.348	2.424	1.65	1.5	1.54	2.562	0.621	30	46.476	1.037	3.377	4.849	45
128590490	0.232	0.359	0.195	-0.209	1.259	2.007	1.53	1.435	2.438	0.747	60	46.476	0.874	3.907	2.628	48
128590597	0.202	0.561	0.409	-0.299	1.635	1.754	1.526	1.453	2.543	0.6	60	46.476	1.152	3.512	3.327	44
128591341	0.285	0.13	0.212	-0.151	1.114	1.246	1.25	1.419	2.311	0.814	30	46.476	1.108	2.527	1.856	45
128591505	0.502	0.017	0.019	-0.188	1.319	1.59	1.84	1.148	1.49	1.057	36	49.295	0.208	2.459	3.237	4
128591711	0.507	0.612	0.032	-0.125	1.113	2.214	1.638	1.5	2.829	0.189	60	46.476	0.396	4.427	2.43	47
128591736	0.411	0.216	0.054	-0.304	1.495	1.792	1.458	1.499	2.306	0.669	46.22	41.287	0.391	3.67	2.877	43
128592061	0.294	0.365	0.118	-0.18	1.605	1.281	1.428	1.112	1.481	0.995	37.617	38.36	1.036	2.016	3.059	6
128592222	0.406	0.376	0.115	-0.283	1.24	1.423	1.496	1.465	2.688	0.369	52.431	44.258	0.612	2.886	2.564	42
128592230	0.359	0.447	0.205	-0.164	1.468	1.138	1.717	1.258	2.008	1.031	46.239	45.085	1.374	1.959	3.361	5
128592958	0.346	0.433	0.135	-0.076	1.401	1.111	1.574	1.539	2.531	0.457	35.925	44.091	1.434	2.31	2.951	46
128592972	0.332	0.335	0.25	-0.25	2.34	2.383	1.492	1.502	2.9	0.102	60	46.476	0.992	4.768	4.649	15
128592980	0.433	0.182	0.127	-0.235	1.361	1.401	1.519	1.497	2.511	0.768	42.007	46.481	0.719	2.901	2.754	47
128593063	0.538	0.422	0.124	-0.122	0.827	1.266	1.54	1.552	2.714	0.385	30	46.476	0.887	2.695	1.754	43
128593253	0.371	0.175	0.227	-0.297	1.534	1.92	1.543	1.535	2.848	0.196	56.179	44.413	0.869	3.917	3.144	7
128593478	0.475	0.48	0.115	-0.125	1.119	1.399	1.499	1.49	2.681	0.39	45	49.295	0.878	2.876	2.29	51
128593537	0.547	0.284	0.004	-0.16	1.105	2.031	2.108	1.497	2.68	0.38	56.404	44.482	0.069	4.085	3.118	4
128593930	0.132	0.218	0.375	-0.372	1.737	1.622	1.406	1.518	2.781	0.227	58.416	38.837	1.059	3.384	3.71	20
128595280	0.346	0.368	0.125	-0.047	1.305	2.172	1.138	3.297	2.396	0.48	47.184	40.631	1.547	9.64	1.984	48
128595456	0.549	0.855	0.005	-0.125	1.372	2.214	1.55	1.5	2.119	1.136	54	49.295	0.116	4.427	2.804	48
128595906	0.275	0.353	0.251	-0.253	1.905	1.513	1.498	1.5	2.716	0.286	45	49.295	1.008	3.026	3.844	37
128596051	0.232	0.391	0.179	-0.126	1.336	1.384	1.399	1.534	2.246	0.657	49.263	45.592	1.149	2.868	2.536	32
128596485	0.376	0.267	0.161	-0.376	1.401	1.724	1.529	1.488	2.723	0.449	52.5	44.244	0.633	3.505	2.863	47
128596594	0.183	0.363	0.275	-0.108	1.272	1.343	1.036	1.405	2.315	0.791	33.613	33.433	1.466	2.572	1.821	47
128597133	0.165	0.237	0.375	-0.375	1.627	1.638	1.512	1.485	2.834	0.165	31.101	25.15	1	3.31	3.282	32
128598080	0.337	0.375	0.104	-0.228	1.179	1.004	1.434	0.786	2.23	0.386	34.977	34.777	0.749	1.251	2.339	31
128599161	0.378	0.343	0.112	-0.247	1.379	1.506	1.703	1.482	2.567	0.542	51.404	44.547	0.645	3.046	3.182	36
128599247	0.55	0.181	0.214	-0.151	0.965	1.524	1.51	1.48	2.277	1.157	49.461	46.093	1.021	3.068	2.115	30
128599444	0.456	0.14	0.19	-0.242	0.765	1.238	1.192	1.006	2.367	0.596	60	46.476	0.787	1.66	1.399	31
128599587	0.107	0.285	0.375	-0.257	1.92	1.984	1.531	1.505	2.49	0.742	41.74	46.279	1.197	4.011	3.984	37
128601742	0.39	0.397	0.09	-0.047	1.235	1.178	1.586	1.519	2.505	0.751	35.477	44.109	1.565	2.368	2.631	37
128601786	0.439	0.41	0.112	-0.167	1.553	1.336	1.572	1.436	2.541	0.558	37.5	44.244	0.862	2.831	3.278	34
128601901	0.333	0.23	0.249	-0.375	1.535	1.855	1.546	1.497	2.489	0.586	30	46.476	0.81	3.788	3.219	33
128601905	0.395	0.041	0.173	-0.156	1.279	1.541	1.679	1.382	2.844	0.106	56.298	44.449	1.038	2.892	2.869	38
128603340	0.386	0.328	0.125	-0.139	1.024	1.244	1.304	1.499	2.727	0.307	35.436	40.332	0.86	2.567	1.827	34
128604866	0.391	0.155	0.126	-0.258	1.204	1.753	1.5	1.545	2.809	0.23	56.668	44.572	0.648	3.634	2.51	33
128604984	0.166	0.241	0.332	-0.152	1.502	1.823	1.36	1.531	2.457	0.487	50.83	41.364	1.339	3.745	2.728	36
128605542	0.313	0.238	0.094	-0.127	1.222	0.865	2.129	0.664	2.606	0.262	45.584	37.336	1.031	0.775	3.775	9
128606184	0.256	0.287	0.13	-0.261	1.434	1.682	1.481	1.471	2.569	0.818	37.5	44.244	0.664	3.421	2.879	29
128606294	-0.208	0.165	0.146	-0.153	1.517	1.771	1.004	1.502	2.097	0.912	45	49.295	1.013	3.572	2.027	34
128606679	0.364	0.643	0.075	-0.164	2.173	0.693	3.391	1.523	1.96	1.133	54	49.295	0.747	1.635	9.876	35
128617020	0.348	0.409	0.175	-0.16	1.365	1.175	1.541	1.396	2.532	0.258	40.797	41.024	1.083	2.485	2.997	34
128619573	0.326	0.274	0.306	-0.375	1.523	1.575	1.646	1.674	2.629	0.27	60	46.476	0.902	3.516	3.34	38
128620566	0.142	0.189	0.333	-0.337	1.747	1.467	1.566	1.427	2.261	0.628	40.695	41.716	1.054	3.035	3.847	31
128626237	0.623	0.334	0.125	-0.273	1.605	1.462	1.542	1.516	2.644	0.407	30	46.476	0.64	2.954	3.326	32
128641239	0.48	0.182	0.026	-0.162	1.47	1.62	1.669	1.465	2.349	0.681	41.678	46.233	0.306	3.251	3.255	2
128641290	0.109	0.277	0.382	-0.375	1.701	1.715	1.58	1.479	2.564	0.773	52.5	44.244	0.994	3.467	3.614	29
128649825	0.403	0.383	0.247	-0.111	1.276	1.393	1.556	1.115	2.501	0.214	65.608	35.244	1.343	2.083	3.332	34
128653379	0.308	0.49	0.109	-0.059	1.091	1.38	1.46	1.5	2.262	1.012	60	46.476	1.411	2.76	2.222	35
128660260	0.106	0.232	0.375	-0.375	1.684	1.737	1.601	1.402	2.742	0.265	42.125	41.624	1	3.732	3.63	51
128660432	0.255	0.149	0.298	-0.267	1.373	1.69	1.471	1.535	2.738	0.213	48.091	41.823	0.977	3.497	2.707	51
128660639	0.4	0.335	0.066	-0.102	1.084	1.671	1.238	1.503	2.416	0.524	49.434	40.844	0.728	3.34	1.791	50
128661637	0.332	0.275	0.108	-0.212	1.015	1.323	1.334	1.439	2.591	0.386	52.31	36.884	0.688	2.666	2.013	27
128661979	0.58	0.48	0.121	-0.076	1.02	1.804	1.706	1.5	2.889	0.111	45	49.295	1.322	3.607	2.395	54
128685887	0.501	0.206	0.362	-0.301	1.34	2.417	1.412	1.498	2.873	0.129	60	46.476	1.015	4.819	2.77	54
128685915	0.26	0.327	0.154	-0.113	1.255	1.385	1.413	1.513	2.279	0.743	29.784	38.461	1.077	2.886	2.389	19
128685941	0.479	0.406	0.037	-0.085	1.064	1.415	1.558	1.519	2.771	0.342	53.672	44.098	0.559	2.861	2.221	52
128685943	0.311	0.182	0.122	-0.349	1.701	1.695	1.527	1.497	2.479	0.73	41.949	40.577	0.564	3.395	3.481	50
128685944	0.212	0.855	0.37	-0.169	1.397	2.301	1.379	1.5	2.573	0.408	60	46.476	1.328	4.601	2.57	49
128685949	0.363	0.333	0.052	-0.102	1.165	1.456	1.893	1.478	2.501	0.603	49.023	41.182	0.609	2.897	2.977	53
128686032	0.274	0.34	0.236	-0.162	1.276	1.413	1.318	1.124	2.439	0.475	45.837	41.51	1.125	2.126	2.381	50
128686036	0.352	0.216	0.128	-0.257	1.346	1.091	1.471	1.392	2.685	0.363	31.935	38.576	0.706	2.311	2.64	54
128686058	-0.041	0.432	0.63	-0.084	1.582	1.297	1.004	1.781	2.542	0.361	30	46.476	1.93	3.089	2.117	21
128686070	0.455	0.48	0.076	-0.169	1.331	2.016	1.517	1.381	2.285	1.157	54	49.295	0.622	3.724	2.681	50
128686089	0.32	0.476	0.225	-0.164	1.503	1.419	1.504	1.543	2.538	0.395	43.985	40.343	1.254	2.984	3.006	48
128686123	0.516	0.512	0.089	-0.014	0.968	0.65	3.615	1.139	2.569	0.406	60	46.476	3.46	0.987	5.209	25
128686144	0.437	0.338	0.038	-0.113	1.062	1.689	1.321	1.506	2.03	1.118	41.533	40	0.471	3.408	1.871	53
128686152	0.589	0.372	0	-0.152	0.73	1.915	1.694	1.5	2.577	0.788	45	49.295	0.007	3.829	1.642	46
128686189	0.359	0.364	0.077	-0.066	1.001	1.388	1.393	1.631	2.771	0.299	62.712	33.545	1.046	3.035	2.168	49
128686238	0.263	0.234	0.362	-0.199	1.62	1.516	2.276	1.277	2.339	0.314	40.193	21.839	1.148	2.291	6.951	8
128686240	0.399	0.412	0.111	-0.169	1.109	1.688	1.624	1.518	2.61	0.342	60	46.476	0.72	3.493	2.406	54
128686308	0.254	0.349	0.376	-0.074	1.871	0.84	1.397	1.842	2.518	0.764	30	46.476	2.642	2.16	3.521	53
128686405	0.406	0.555	0.087	-0.005	0.832	0.752	1.1	1.809	2.718	0.362	60	46.476	7.383	1.813	1.218	51
128686418	0.559	0.388	0.124	-0.231	1.683	1.54	1.339	1.512	2.225	0.737	22.894	34.896	1.237	3.333	3.018	47
128686523	0.328	0.175	0.171	-0.294	1.462	1.622	1.539	1.492	2.842	0.16	52.439	36.35	0.723	3.251	3.033	54
128686546	0.464	0.581	0.03	-0.094	1.322	1.409	2.027	1.388	2.553	0.288	43.669	40.336	0.466	2.586	3.609	52
128686588	0.616	0.335	0.105	-0.242	0.705	1.253	1.699	1.324	2.812	0.176	60	46.476	0.603	2.211	1.742	54
128686636	0.31	0.379	0.375	-0.346	2.022	1.459	1.512	1.444	2.473	0.392	30	46.476	1.102	3.006	4.115	53
128686730	0.509	0.498	0.116	-0.02	1.124	0.809	1.84	1.48	2.596	0.398	45	49.295	3.279	1.611	2.841	54
128686738	0.506	0.322	0.123	-0.125	0.672	0.617	1.218	0.5	2.784	0.201	60	46.476	1.263	0.411	1.198	53
128686754	0.372	-0.436	0.081	-0.13	1.158	1.352	1.463	0.798	2.468	0.516	63.787	30.267	0.731	1.433	2.525	51
128686834	0.25	0.435	0.201	-0.163	1.696	1.232	1.546	1.326	2.758	0.225	64.195	40.762	1.273	2.267	3.49	24
128687221	0.228	0.176	0.212	-0.149	1.602	1.495	1.503	1.474	2.41	0.616	37.5	44.244	1.116	3.031	3.217	45
128687674	0.397	0.631	0.128	-0.372	0.998	1.577	1.386	1.445	2.727	0.271	60	46.476	0.519	3.113	1.849	46
128688177	0.667	0.449	0.092	-0.046	4.749	1.309	8.238	1.371	2.289	0.57	22.5	37.65	1.594	2.346	52.38	28
128688476	0.312	0.336	0.206	-0.111	1.088	1.468	1.373	1.173	2.793	0.124	48.837	41.315	1.328	2.29	2.009	19
128688525	0.256	0.218	0.369	-0.131	1.428	1.515	1.491	1.544	2.824	0.19	52.5	44.244	1.615	3.166	2.847	26
128689328	0.427	0.169	0.089	-0.355	1.381	1.749	1.698	1.47	2.555	0.344	59.258	33.259	0.461	3.556	3.146	17
128689983	0.463	0.317	0.031	-0.067	1.201	1.282	1.862	1.915	2.184	0.614	37.5	44.244	0.66	3.323	2.999	7
128690168	0.464	0.274	0.21	-0.152	1.168	1.624	1.364	1.513	2.327	0.799	41.302	45.964	1.028	3.297	2.191	20
128690549	0.327	0.275	0.125	-0.126	1.246	1.054	1.601	0.909	2.018	0.48	52.929	44.169	0.998	1.347	2.949	15
128690960	0.255	0.855	0.377	-0.25	1.727	2.314	1.5	1.5	1.832	1.47	45	51.962	1.215	4.628	3.514	48
128691253	0.509	0.157	0.233	-0.145	1.261	1.602	1.578	1.509	2.27	0.752	45	49.295	1.129	3.265	2.756	25
128691391	0.153	0.245	0.375	-0.375	1.72	1.764	1.465	1.493	2.864	0.169	71.025	30.348	1	3.566	3.534	9
128691583	0.216	0.193	0.226	-0.607	1.125	1.937	1.544	1.469	2.749	0.284	63.431	41.672	0.615	3.793	2.511	47
128692342	0.217	0.138	0.375	-0.375	1.714	1.987	1.623	1.479	2.716	0.423	54.625	44.117	1	4.028	3.709	31
128692476	0.455	0.269	0.099	-0.147	1.332	1.491	1.604	1.486	2.229	0.543	24.985	39.86	0.703	3.01	2.879	26
128693425	0.487	0.211	0.187	-0.125	1.294	0.563	1.144	0.539	2.095	1.132	36	49.295	1.875	0.405	2.053	19
128693512	0.318	0.291	0.129	-0.126	1.278	1.615	1.437	1.636	2.374	0.424	60	46.476	0.929	3.589	2.532	47
128693639	0.34	0.267	0.36	-0.132	1.385	1.554	1.268	1.505	2.731	0.187	63.818	36.021	1.498	3.163	3.346	25
128693802	0.313	0.408	0.267	-0.125	1.385	1.95	1.486	1.497	2.237	1.17	54	49.295	1.501	3.902	2.753	44
128694163	0.214	0.186	0.197	-0.299	1.398	1.646	1.594	1.506	2.758	0.171	44.612	31.936	0.768	3.326	3.03	20
128695530	0.312	0.041	0.125	-0.265	1.729	1.463	1.477	1.195	1.784	1.155	36	49.295	0.674	2.367	3.444	44
128695548	-0.297	0.229	0.267	-0.135	1.176	1.211	0.716	0.888	2.334	0.144	45.008	28.346	1.177	1.323	1.153	15
128695982	0.373	0.163	0.122	-0.166	1.493	1.721	1.508	1.489	2.224	0.83	37.106	44.174	0.77	3.467	3.029	31
128696702	0.226	0.221	0.153	-0.375	1.214	1.608	1.378	1.582	2.255	0.745	64.206	28.495	0.577	3.391	2.563	9
128696824	0.124	0.382	0.323	-0.188	1.457	1.593	1.344	1.409	2.631	0.366	57.682	35.734	1.183	3.128	3.32	14
128697210	0.275	0.568	0.148	-0.001	1.741	2.463	1.542	3.371	1.199	1.108	45	51.962	29.699	11.069	3.58	14
128699563	0.57	0.267	0.002	-0.154	0.82	0.905	1.639	1.433	2.928	0.122	56.665	44.571	0.034	1.802	1.792	43
128701213	0.242	0.203	0.252	-0.203	1.456	1.127	1.284	0.745	2.534	0.294	23.183	29.503	1.153	3.376	2.632	20
128707781	0.464	-0.182	0.283	-0.155	1.576	1.527	1.653	1.073	1.648	0.767	30	46.476	0.95	2.191	3.535	25
128708068	0.367	0.559	0.112	-0.087	1.33	1.787	1.459	2.184	2.094	0.754	52.5	44.244	1.018	5.255	2.711	10
128708437	0.403	0.271	0.122	-0.375	1.421	1.702	1.505	1.465	2.863	0.184	37.108	44.174	0.546	3.475	2.847	18
128709216	0.516	0.155	0.024	-0.379	1.241	1.739	1.585	1.506	2.676	0.551	41.342	45.992	0.179	3.501	2.609	42
128710941	0.113	0.138	0.375	-0.375	1.786	1.581	1.566	1.332	2.243	0.86	33.072	38.952	1	3.517	3.831	47
128711232	0.618	0.319	0.112	-0.25	0.913	1.502	1.915	1.422	2.771	0.134	60	46.476	0.599	2.897	2.472	45
128712792	0.154	0.259	0.328	-0.375	1.888	1.611	1.524	1.653	2.699	0.268	52.841	41.629	0.944	3.551	3.81	21
128714630	0.126	0.855	0.375	-0.375	1.72	2.424	1.605	1.5	2.232	0.837	60	46.476	1	4.849	3.707	14
128715150	0.415	0.879	0.1	-0.125	1.016	2.081	1.474	1.406	2.683	0.322	60	46.476	0.82	3.902	2	13
128715468	0.266	0.362	0.133	-0.073	1.186	1.133	1.536	1.585	2.629	0.458	39.263	44.809	1.416	2.434	2.519	26
128716690	0.013	0.27	0.454	-0.174	1.318	1.669	1.099	1.475	2.747	0.304	36.329	44.098	1.196	3.455	1.933	23
128717854	0.444	0.304	0.165	-0.11	0.997	1.121	1.709	1.336	2.574	0.248	56.298	44.449	1.321	2.051	2.959	47
128718255	0.456	0.868	0.071	-0.375	1.318	2.424	1.679	1.5	2.57	0.316	60	46.476	0.378	4.849	2.937	42
128720241	0.334	0.242	0.082	-0.124	1.308	1.288	1.163	0.947	2.556	0.386	39.886	37.885	0.944	1.577	2.022	5
128723466	0.272	0.365	0.31	-0.244	1.366	1.376	1.469	1.512	2.371	1.166	44.988	45	1.097	2.866	2.679	47
128723576	0.337	0.606	0.191	-0.125	1.172	0.993	0.994	1.509	2.637	0.42	60	46.476	1.164	2.047	1.545	24
128724467	0.237	0.31	0.238	-0.152	1.497	1.491	1.465	1.433	2.422	0.449	49.246	36.739	1.215	2.833	2.935	41
128725211	0.282	0.296	0.122	-0.13	1.335	1.397	1.349	1.667	2.511	0.235	34.746	22.452	0.993	3.356	2.536	12
128725951	0.457	0.403	0.041	-0.166	1.283	1.596	1.553	1.551	2.811	0.126	73.45	26.073	0.358	3.381	2.546	44
128726594	0.621	0.456	0.124	-0.125	0.996	1.662	2.06	1.487	2.361	1.162	54	49.295	0.941	3.339	2.994	43
128727173	0.474	0.259	0.044	-0.262	1.258	1.389	1.623	1.486	2.761	0.231	41.11	45.833	0.339	3.014	2.723	3
128727233	0.406	0.596	0.184	-0.368	1.508	1.317	1.505	1.476	2.897	0.17	60	46.476	0.742	2.697	3.024	21
128728158	0.135	0.202	0.287	-0.152	1.313	1.502	1.428	1.506	2.706	0.137	59.482	34.566	1.263	3.236	4.218	27
128728845	0.368	0.272	0.146	-0.125	1.364	1.187	1.502	1.839	2.497	0.385	40.584	45.498	1.124	3.128	2.731	42
128729014	0.197	0.486	0.368	-0.121	1.288	1.129	1.604	1.484	2.869	0.099	50.86	44.757	1.828	2.35	2.804	48
128729067	-0.155	0.36	0.353	-0.194	1.31	1.336	0.765	1.086	2.769	0.245	10.867	18.631	1.04	3.779	1.339	23
128729477	0.336	0.427	0.1	-0.182	1.201	1.302	1.48	1.667	2.473	0.277	32.822	34.142	0.67	3.395	2.467	5
128730750	0.377	0.167	0.123	-0.151	1.592	1.265	1.527	1.459	2.708	0.495	40.323	45.345	0.888	2.646	3.217	41
128730928	0.309	0.131	0.103	-0.153	1.348	1.32	1.295	1.044	2.154	0.478	63.594	30.282	0.761	1.91	2.392	8
128730987	0.4	0.417	0.111	-0.118	0.95	0.893	1.138	1.197	2.141	1.164	45	45	0.902	1.479	1.474	29
128731317	0.174	0.331	0.224	-0.1	1.399	1.307	1.482	1.299	2.113	0.398	48.117	32.85	1.519	2.342	3.227	19
128731784	0.264	0.285	0.164	-0.257	1.167	1.737	1.432	1.584	2.359	0.655	56.876	39.166	0.694	3.761	2.436	22
128732210	0.318	0.291	0.374	-0.375	1.769	1.859	1.489	1.505	2.638	0.28	60	46.476	0.992	3.995	3.656	40
128732308	0.161	0.574	0.3	-0.124	1.892	1.342	1.502	1.876	2.864	0.153	66.548	36.356	1.631	3.411	3.782	19
128733070	0.314	0.349	0.365	-0.126	1.719	1.597	1.597	1.513	1.701	1.369	45	51.962	1.757	3.274	3.729	45
128733794	0.331	0.167	0.107	-0.348	1.525	1.547	1.291	1.335	2.197	0.862	48.638	41.224	0.564	3.434	2.615	35
128733804	0.196	0.138	0.375	-0.254	1.693	1.637	1.58	1.548	1.876	0.973	30.579	42.954	1.172	3.425	3.567	38
128734098	0.347	0.163	0.126	-0.291	1.666	1.396	1.487	1.474	2.893	0.138	56.552	44.532	0.643	2.785	3.348	8
128734963	0.208	0.325	0.192	-0.102	1.441	1.539	1.547	1.513	2.375	0.626	47.321	40.952	1.429	3.122	3.014	17
128735573	0.332	0.692	0.107	-0.113	1.18	2.679	1.423	4.255	2.164	0.669	52.5	44.244	0.965	15.357	2.326	11
128735728	0.404	0.453	0.121	-0.038	1.073	1.156	1.76	1.63	2.741	0.192	53.086	44.148	2.073	2.523	2.718	47
128737651	0.482	0.338	0.034	-0.214	1.191	1.015	1.549	1.27	2.46	0.334	54.083	44.091	0.413	1.809	2.447	48
128738038	0.152	0.371	0.21	-0.167	1.082	1.242	1.263	1.616	2.396	0.523	48.87	45.847	0.948	2.904	1.882	37
128738749	0.355	0.364	0.07	-0.073	1.032	1.413	1.977	1.496	2.586	0.596	52.5	44.244	0.948	2.826	2.81	36
128739246	0.363	0.325	0.088	-0.17	1.57	1.641	1.462	1.595	2.566	0.526	52.385	30.132	0.619	3.495	2.975	16
128742265	0.63	0.432	0.123	-0.229	1.413	1.235	2.809	1.436	2.529	0.391	30	46.476	0.735	2.879	5.395	31
128744343	0.463	0.249	0.113	-0.194	1.113	1.699	1.675	1.513	2.56	0.313	51.827	41.641	0.634	3.444	2.616	30
128745357	0.371	0.38	0.107	-0.077	1.32	0.863	1.418	1.493	2.664	0.317	30.583	37.098	1.344	1.88	2.495	29
128745463	0.387	0.379	0.126	-0.191	1.436	1.586	1.723	1.524	2.656	0.314	30	46.476	0.78	3.56	3.34	4
128746473	0.288	0.45	0.109	-0.22	1.274	1.489	1.267	1.567	2.289	0.181	61.159	32.212	0.702	3.178	2.267	29
128750616	0.467	0.145	0.04	-0.339	1.642	1.404	1.553	1.191	2.392	0.511	53.601	44.102	0.317	2.229	3.34	48
128755875	0.581	0.226	0.16	-0.21	1.438	1.397	1.229	1.498	1.971	1.194	36	49.295	0.876	2.815	2.463	18
128755934	0.066	0.272	0.376	-0.376	1.649	1.691	1.547	1.472	2.695	0.299	41.383	41.213	0.988	3.476	3.434	8
128758275	0.344	0.52	0.127	-0.115	1.391	1.04	1.481	1.556	2.824	0.125	35.839	44.093	1.088	2.24	2.784	35
128759679	0.288	0.213	0.136	-0.168	0.972	1.193	1.497	1.335	2.799	0.194	59.977	39.598	0.903	2.152	2.087	33
128761597	0.37	0.38	0.071	-0.247	1.761	1.423	1.577	1.473	2.761	0.27	34.014	44.358	0.484	2.937	3.692	29
128766073	0.332	0.408	0.375	-0.25	2.376	2.026	1.488	1.491	2.898	0.105	60	46.476	1.221	4.048	4.722	5
128774765	0.341	0.363	0.072	-0.192	1.14	1.537	2.177	1.422	2.767	0.175	33.883	44.395	0.502	3.247	3.375	29
128778900	0.328	0.47	0.094	-0.181	1.339	1.373	1.245	1.586	2.525	0.281	70.064	31.389	0.684	3.128	2.206	19
128780112	0.515	0.868	0.01	-0.125	1.362	2.243	2.051	1.521	2.315	0.521	60	46.476	0.184	4.548	3.731	31
128782611	0.153	0.572	0.251	-0.001	1.904	0.823	1.48	1.556	1.985	1.265	36	49.295	45.847	1.705	3.757	33
128787506	0.356	0.286	0.145	-0.134	1.429	1.543	1.554	1.488	2.562	0.554	62.59	37.153	0.992	3.106	2.965	38
128808448	0.272	0.211	0.269	-0.23	1.361	1.701	1.433	1.462	2.704	0.239	51.076	41.74	1.057	3.325	2.605	48
128808494	0.282	0.292	0.145	-0.252	0.759	1.523	1.254	1.412	2.795	0.104	50.72	44.817	0.593	2.929	1.307	24
128812702	0.412	0.381	0.067	-0.094	1.008	1.248	1.081	1.374	2.514	0.279	35.137	27.3	0.82	2.437	1.451	18
128818143	0.316	0.472	0.122	-0.276	1.143	0.861	1.944	0.492	2.411	0.46	69.843	31.571	1.205	0.572	4.028	44
128818241	0.335	0.313	0.375	-0.249	2.424	1.128	1.5	0.895	2.755	0.279	60	46.476	1.667	1.394	4.849	20
128818488	0.374	0.236	0.248	-0.375	1.509	1.714	1.57	1.46	2.792	0.139	31.602	37.724	0.813	3.804	3.242	41
128822866	0.263	0.373	0.146	-0.165	1.412	1.358	1.137	1.599	2.716	0.131	17.29	20.725	1.098	3.922	2.218	25
128825065	0.168	0.107	0.321	-0.375	1.393	1.827	1.289	1.567	2.793	0.176	59.274	40.44	0.887	3.826	3.272	14
128825895	0.112	0.614	0.525	-0.298	1.514	1.378	1.438	1.413	2.601	0.384	60	46.476	1.169	2.783	2.904	15
128826321	0.37	0.159	0.172	-0.318	1.501	1.491	1.646	1.365	2.45	0.748	30.382	40.02	0.771	3.388	3.423	29
128829154	0.496	0.223	0.02	-0.139	1.712	1.76	1.965	1.506	2.321	0.505	37.306	44.207	0.356	3.554	4.486	46
128831431	0.393	0.612	0.129	-0.193	1.227	2.395	1.427	1.499	2.581	0.475	60	46.476	0.711	4.781	2.333	44
128836149	0.131	0.221	0.376	-0.377	1.978	1.757	1.496	1.498	2.251	1.162	40.23	46.247	1.004	3.59	3.983	16
128854943	0.38	0.225	0.18	-0.375	1.752	1.835	1.261	1.505	2.214	0.773	30	46.476	0.715	3.778	2.945	27
128875815	0.275	0.071	0.37	-0.379	1.616	1.756	1.48	1.413	2.299	0.735	53.601	44.102	0.977	3.369	3.359	21
128879282	0.344	0.392	0.074	-0.198	1.1	1.239	1.743	1.368	2.417	0.4	58.764	34.438	0.621	2.327	2.878	10
128879828	0.322	0.121	0.375	-0.375	2.059	1.765	1.474	1.498	2.28	1.146	31.77	44.141	1	3.537	4.125	15
128882859	0.267	0.12	0.375	-0.375	1.601	1.759	1.659	1.489	2.617	0.303	51.689	41.575	1	3.518	3.542	10
128883793	0.274	0.355	0.131	-0.126	1.232	1.043	1.226	1.705	2.812	0.097	52.339	44.278	1.007	2.462	2.064	33
128884519	0.298	0.155	0.228	-0.263	1.431	1.455	1.547	1.486	2.663	0.36	31.808	39.311	0.916	3.004	2.957	34
128885944	0.317	0.363	0.27	-0.116	1.483	1.607	1.516	1.578	2.849	0.149	69.065	23.34	1.316	3.382	2.984	19
128888558	0.379	-0.124	0.114	-0.127	1.044	1.567	1.252	1.136	2.772	0.197	74.852	24.344	0.758	2.383	2.777	27
128889730	0.401	0.32	0.12	-0.095	0.922	1.034	1.346	1.179	2.476	0.746	37.833	44.319	1.04	1.661	1.716	19
128891599	0.148	0.015	0.37	-0.325	1.596	1.49	1.389	1.121	2.225	0.784	56.684	39.351	1.136	2.227	3.62	24
128892193	0.264	0.31	0.35	-0.186	1.583	1.406	1.648	0.924	2.524	0.293	76.643	15.882	0.909	1.758	3.179	7
128893424	0.437	0.369	0.122	-0.072	1.331	1.862	1.505	1.519	2.937	0.12	56.37	44.471	1.406	3.748	2.669	33
128894788	0.369	0.225	0.269	-0.376	1.641	1.776	1.5	1.491	2.191	1.205	36	49.295	0.852	3.603	3.282	10
128895104	0.367	0.244	0.074	-0.132	1.397	1.531	1.633	1.548	2.333	1.151	51.608	40.386	0.666	3.264	3.059	12
128895112	0.274	0.352	0.229	-0.208	1.127	1.4	1.374	1.514	2.661	0.321	41.618	40.986	0.912	2.818	2.343	26
128895298	0.321	0.195	0.107	-0.132	1.336	1.227	2.373	1.171	2.35	0.357	62.193	37.632	0.844	1.98	4.69	13
128895310	0.413	0.326	0.161	-0.13	1.529	1.503	1.665	1.622	2.32	0.376	38.119	44.395	1.115	3.351	3.536	10
128895783	0.523	0.366	0.014	-0.288	1.581	1.515	2.712	1.491	2.64	0.241	54.284	44.096	0.157	3.106	5.719	38
128896892	0.171	0.535	0.617	-0.014	1.78	1.151	1.532	1.523	2.836	0.172	30	46.476	10.054	2.33	3.635	10
128897812	0.266	1.365	0.385	-0.375	1.861	1.864	1.905	1.092	2.88	0.089	67.5	24.648	1.005	2.714	2.703	19
128900846	0.3	0.175	0.281	-0.125	1.394	1.179	1.477	1.005	2.625	0.197	74.579	17.631	1.359	1.595	2.756	16
128921435	0.39	0.277	0.076	-0.375	1.248	1.715	1.396	1.479	2.572	0.569	52.5	44.244	0.399	3.467	2.327	8
129346959	0.588	0.222	0	-0.141	1.156	1.201	1.807	1.461	2.577	0.321	55.572	44.259	0.014	2.429	2.758	29
129347065	0.257	0	0.231	-0.375	1.303	1.663	1.415	1.262	2.291	0.726	64.428	40.498	0.748	2.798	2.948	40
129347251	0.407	0.4	0.051	-0.127	1.431	1.719	1.555	2.186	2.588	0.34	60.073	25.646	0.541	5.222	2.865	35
129347499	0.262	0.462	0.13	-0.037	1.432	1.183	1.245	1.5	1.901	1.159	36	49.295	2.412	2.366	2.39	35
129347527	0.385	1.145	0.119	-0.19	1.305	2.268	1.656	1.388	2.526	0.473	48.525	46.085	0.699	4.185	3.187	34
129347987	0.281	0.35	0.293	-0.215	1.411	1.467	1.438	1.511	2.622	0.484	30	46.476	1.087	2.951	2.705	36
129349397	0.284	0.491	0.151	-0.05	1.611	1.244	1.497	1.503	2.798	0.226	48.426	46.156	2.088	2.491	3.225	37
129350672	0.387	0.181	0.094	-0.417	1.214	1.659	1.519	1.506	2.687	0.356	52.237	44.302	0.437	3.332	2.485	38
129351359	0.46	0.202	0.061	-0.463	1.25	1.537	1.51	1.452	2.727	0.416	52.5	44.244	0.335	2.98	2.501	30
129352671	0.356	0.523	0.068	-0.223	1.416	1.25	1.393	1.534	2.416	0.72	30	46.476	0.519	2.707	2.63	30
129352906	0.375	0.209	0.151	-0.305	1.576	1.829	1.65	1.486	2.144	0.842	37.5	44.244	0.723	3.681	3.545	30
129352924	0.439	0.637	0.055	-0.136	1.101	2.259	1.409	3.767	2.761	0.053	65.631	26.893	0.521	11.786	2.029	34
129353413	0.147	0.514	0.234	-0.125	1.563	1.263	1.135	1.235	2.692	0.139	67.104	35.478	1.362	2.159	2.21	25
129353732	0.139	0.138	0.375	-0.375	1.73	1.968	1.494	1.492	2.588	0.801	56.117	44.395	1	3.954	3.465	41
129354411	0.452	0.091	0.361	-0.351	1.35	1.618	1.451	1.195	2.485	0.439	56.47	44.504	0.962	2.609	2.849	2
129354476	0.379	0.324	0.099	-0.348	1.606	1.646	1.445	1.444	1.438	1.026	45	45	0.593	3.234	3.107	30
129354693	0.156	0.128	0.375	-0.375	1.575	1.613	1.326	1.394	2.424	0.513	54.649	27.785	1	2.998	3.516	32
129355509	0.587	0.373	0	-0.112	1.204	2.157	2.015	1.517	2.687	0.253	56.445	44.496	0.013	4.322	3.2	36
129356490	0.204	0.167	0.282	-0.26	1.499	1.827	1.472	1.559	2.422	0.511	58.183	39.587	0.997	3.852	3.027	35
129358178	0.455	0.395	0.04	-0.248	1.099	1.658	1.583	1.455	2.717	0.389	52.763	44.195	0.322	3.255	2.335	47
129358569	0.311	0.186	0.118	-0.14	0.803	1.403	0.929	1.456	2.424	0.828	35.716	44.096	0.682	2.955	0.995	36
129359056	0.275	0.342	0.128	-0.162	1.42	1.897	1.559	1.386	1.935	0.51	61.909	36.286	0.809	3.501	3.177	3
129359378	0.391	0.102	0.11	-0.337	0.994	1.582	0.958	1.432	2.546	0.373	49.375	31.328	0.458	3.744	1.296	34
129359825	0.375	0.421	0.113	-0.061	1.347	1.008	1.26	1.333	2.516	0.584	46.058	40.342	1.584	1.806	2.234	38
129360055	0.728	0.554	0.124	-0.25	1.054	1.902	1.2	1.436	1.91	1.482	45	51.962	0.592	3.694	1.714	34
129360236	0.355	0.32	0.105	-0.304	1.381	1.53	1.447	1.56	2.64	0.127	58.774	38.934	0.58	3.31	2.774	30
129361382	0.053	0.229	0.279	-0.375	1.813	1.654	1.39	1.51	2.469	0.512	19.428	36.169	0.852	3.321	3.378	3
129361471	0.371	0.246	0.126	-0.125	0.973	1.864	1.672	1.352	2.706	0.357	60	46.476	0.94	3.367	2.338	28
129361509	0.158	0.277	0.147	-0.111	1.195	1.017	1.194	1.082	2.237	0.315	49.23	37.286	1.295	1.512	2.09	37
129361533	0.617	0.218	0	-0.297	3.47	1.683	5.866	1.447	2.292	0.561	40.864	45.672	0	3.568	27.126	29
129361829	0.524	0.446	0.012	-0.054	1.185	0.99	1.762	1.502	2.676	0.344	52.434	44.257	0.376	1.997	2.783	33
129362336	0.432	0.338	0.246	-0.25	1.302	1.57	1.497	1.493	2.51	0.412	30	46.476	0.895	3.223	2.666	48
129362414	0.199	0.455	0.216	-0.151	0.969	1.451	0.925	1.518	2.637	0.399	28.946	36.665	0.93	3.061	1.196	34
129362483	0.255	0.463	0.14	-0.096	1.633	1.474	1.496	1.505	2.675	0.556	54.28	44.096	1.371	2.964	3.296	5
129362526	0.336	0.316	0.127	-0.129	1.354	1.662	1.417	1.526	2.276	1.13	43.752	45.086	0.917	3.435	2.593	34
129364621	-0.091	0.227	0.375	-0.375	1.553	1.659	1.111	1.404	2.117	0.683	27.875	36.064	1	3.609	2.301	29
129364913	0.12	0.384	0.189	-0.106	1.165	1.228	0.94	1.488	2.226	0.879	30	46.476	1.149	2.471	1.461	35
129365412	0.164	0.235	0.351	-0.364	1.654	1.648	1.49	1.51	2.738	0.264	47.809	36.767	0.99	3.314	3.321	32
129365432	0.369	0.122	0.08	-0.257	1.299	1.686	1.457	1.399	2.388	0.695	60.991	36.335	0.485	3.157	2.587	30
129365464	0.164	0.166	0.212	-0.287	1.756	1.754	1.452	1.515	2.156	0.88	24.751	39.617	0.942	3.585	3.528	20
129365835	0.342	0.189	0.112	-0.134	1.404	1.324	1.461	1.957	2.23	0.609	47.804	40.659	0.948	3.719	2.809	3
129366752	0.14	-0.053	0.178	-0.131	1.087	0.858	1.014	0.68	2.434	0.179	56.912	21.267	1.159	0.833	1.64	21
129369594	0.272	0.164	0.17	-0.259	1.237	1.867	1.546	1.508	2.339	1.167	54.264	41.377	0.742	3.761	2.597	34
129369981	0.146	0.102	0.375	-0.382	1.793	1.703	1.479	1.497	2.532	0.458	40.528	37.487	1.004	3.472	3.648	3
129370803	0.481	0.163	0.32	-0.348	1.571	1.849	1.536	1.533	2.301	0.851	26.439	41.512	0.946	3.743	3.587	30
129371030	0.163	0.67	0.153	-0.372	1.913	1.632	1.505	1.217	1.935	1.226	54	49.295	0.719	2.679	3.855	37
129371251	0.375	0.477	0.063	-0.038	0.894	1.128	1.855	1.5	2.487	0.593	45	49.295	1.164	2.256	2.246	29
129371511	0.278	0.219	0.374	-0.376	1.732	1.78	1.494	1.486	2.779	0.197	53.601	44.102	1.005	3.594	3.595	39
129372416	0.268	0.381	0.154	-0.152	1.558	1.174	1.516	1.566	2.66	0.367	34.317	44.283	1.038	2.47	3.163	32
129372752	0.18	0.357	0.173	-0.113	1.021	1.193	1.135	1.013	2.523	0.276	75.63	25.975	1.118	1.629	1.967	9
129372951	0.826	0.441	0.125	-0.075	1.151	1.236	1.597	1.638	2.646	0.449	30	46.476	1.344	2.703	2.498	35
129373702	0.152	0.988	0.375	-0.375	1.688	1.864	1.49	1.092	2.486	0.373	70.827	29.938	1	2.714	3.558	35
129374171	0.363	0.313	0.241	-0.235	0.865	1.15	1.386	1.405	2.898	0.086	52.5	44.244	0.961	2.163	1.916	35
129374540	0.476	0.474	0.167	-0.352	1.215	1.322	1.732	1.324	2.68	0.223	45	49.295	0.771	2.428	3.075	5
129374910	0.362	0.145	0.125	-0.182	1.154	1.551	1.45	1.234	2.492	0.261	51.742	41.649	0.703	2.621	2.328	9
129375391	0.176	0.163	0.265	-0.375	1.752	1.729	1.525	1.497	2.637	0.514	45.09	41.857	0.856	3.462	3.58	38
129376449	0.492	0.099	0.025	-0.285	1.216	1.669	1.838	1.313	2.648	0.343	48.441	41.122	0.224	2.929	3.02	35
129376672	0.085	0.31	0.149	-0.367	1.406	1.643	1.496	1.4	1.796	1.164	54	49.295	0.667	3.196	2.894	4
129376686	0.414	0.365	0.107	-0.093	1.202	1.597	1.501	1.501	2.217	0.859	30	46.476	1.029	3.192	2.405	35
129377010	0.273	0.131	0.125	-0.229	0.575	1.257	0.512	0.917	2.73	0.295	55.89	44.333	0.577	1.546	0.391	29
129377112	0.461	0.392	0.071	-0.237	1.538	1.419	1.613	1.523	2.526	0.466	58.715	37.46	0.549	2.954	3.222	34
129378830	0.108	0.264	0.38	-0.138	1.625	1.417	1.201	1.535	2.581	0.423	39.56	44.945	1.508	2.987	2.635	34
129379067	0.22	0.407	0.252	-0.321	1.653	1.417	1.6	1.505	2.596	0.231	40.317	41.117	0.987	3.042	3.558	35
129379267	0.177	0.093	0.269	-0.331	1.636	1.75	1.485	1.181	2.586	0.395	75	28.132	0.957	2.76	3.526	31
129380852	0.485	0.408	0.124	-0.125	1.29	1.96	1.529	1.494	2.803	0.163	60	46.476	0.97	3.926	2.708	34
129381891	0.387	0.353	0.23	-0.128	1.471	1.361	1.552	1.491	2.716	0.408	60	46.476	1.409	2.738	3.044	37
129382451	0.28	0.28	0.249	-0.152	1.436	1.72	1.521	1.52	2.742	0.464	54.91	44.147	1.294	3.486	2.924	33
129382746	0.381	0.095	0.343	-0.192	1.53	1.932	1.482	1.338	2.604	0.401	60	46.476	1.243	3.474	3.184	38
129384175	0.325	0.471	0.281	-0.124	1.374	1.308	1.461	1.711	2.525	0.32	60	46.476	1.585	3.149	2.678	37
129384225	0.257	0.234	0.178	-0.299	1.272	1.69	1.55	1.455	2.123	1.133	42.474	45.353	0.752	3.45	2.923	37
129385163	0.293	-0.138	0.135	-0.269	1.33	1.161	1.539	1.215	2.265	0.475	60.056	39.251	0.854	1.902	2.832	15
129385337	0.286	0.111	0.148	-0.253	1.543	1.708	1.484	1.288	2.805	0.226	75.715	27.358	0.718	2.933	3.138	35
129386590	0.439	0.344	0.04	-0.114	0.999	0.941	1.56	1.491	2.501	0.528	56.009	44.365	0.495	2.057	2.096	37
129386828	0.228	0.062	0.203	-0.126	1.06	1.857	1.522	1.121	2.701	0.363	63.63	41.429	1.312	2.77	2.372	35
129386980	0.24	0.403	0.207	-0.11	1.516	1.274	1.521	1.481	2.637	0.294	34.525	44.239	1.508	2.505	3.092	36
129387037	-0.126	0.363	0.315	-0.128	1.375	1.238	0.99	1.431	2.545	0.403	12.08	19.824	1.593	2.795	1.815	6
129387123	0.406	0.65	0.074	-0.125	0.924	1.019	1.346	1.793	2.47	0.329	60	46.476	0.674	2.576	1.662	35
129387175	0.375	0.443	0.107	-0.125	1.493	1.387	1.51	1.501	2.269	0.8	60	46.476	0.935	2.807	3.009	29
129387554	0.393	0.262	0.099	-0.117	1.011	0.893	1.466	0.823	2.232	0.557	60	46.476	0.919	0.98	1.997	16
129387733	0.538	0.19	0.113	-0.126	1.115	1.362	1.788	1.027	2.631	0.257	60	46.476	0.993	1.871	2.943	7
129387926	0.402	0.31	0.33	-0.133	1.195	1.522	1.455	1.53	2.667	0.447	52.696	44.206	1.465	3.141	2.625	33
129388183	0.37	0.288	0.345	-0.221	1.326	1.534	1.295	1.417	2.632	0.14	41.445	35.223	1.052	2.873	2.439	5
129388203	0.56	0.319	0.121	-0.121	1.058	1.524	1.595	1.468	2.763	0.205	22.454	34.789	0.822	3.098	2.351	34
129388691	0.31	0.255	0.314	-0.132	1.23	1.638	1.619	1.398	2.291	0.495	70.584	36.167	1.428	3.065	5.307	38
129388805	-0.005	0.43	0.341	-0.132	1.452	1.406	1.149	1.556	2.662	0.223	33.782	44.424	1.426	2.909	2.228	33
129388905	0.517	0.561	0.015	-0.123	1.158	0.955	1.012	1.552	2.454	0.442	60	46.476	0.278	2.176	1.52	37
129389599	0.099	0.013	0.154	-0.286	1.599	1.701	1.574	1.329	2.518	0.185	55.548	36.559	0.749	3.072	3.62	2
129389650	0.237	0.25	0.399	-0.357	1.532	1.724	1.484	1.494	2.786	0.234	47.57	40.452	1.014	3.552	3.035	35
129389996	0.157	0.362	0.172	-0.093	0.861	1.104	0.954	2.098	2.546	0.458	50.246	45.04	1.202	3.149	1.121	34
129390233	0.427	0.548	0.063	-0.163	0.982	1.122	1.412	0.717	2.436	0.525	74.426	24.242	0.545	1.078	2.303	31
129390368	0.094	0.075	0.244	-0.145	1.314	0.987	1.616	0.666	2.226	0.343	69.846	24.924	1.156	0.9	4.368	24
129391560	0.356	0.455	0.106	-0.249	1.247	1.667	1.79	1.482	2.341	0.776	60	46.476	0.598	3.338	3.159	34
129391579	0.609	0.749	0	-0.125	1.633	0.933	4.531	1.873	2.684	0.085	60	46.476	0.001	2.488	9.897	31
129392204	0.44	0.33	0.056	-0.229	0.961	1.078	1.234	1.099	2.733	0.191	53.596	44.102	0.479	1.746	1.573	32
129392309	0.142	0.356	0.203	-0.07	1.086	1.277	1.14	1.708	2.214	0.751	54.231	44.094	1.559	2.936	1.691	37
129392667	0.145	0.199	0.37	-0.375	1.68	1.728	1.499	1.482	2.835	0.083	65.275	29.284	0.989	3.647	3.621	5
129392883	0.321	0.224	0.106	-0.216	0.827	1.104	1.049	1.128	2.649	0.319	42.184	41.26	0.641	1.677	1.238	26
129394004	0.323	0.24	0.126	-0.417	1.127	1.607	1.403	1.573	2.549	0.471	52.5	44.244	0.503	3.37	2.195	7
129395017	0.334	0.612	0.128	-0.125	1.513	2.214	1.614	1.5	1.771	1.431	45	51.962	1.07	4.427	3.288	31
129395126	0.455	0.002	0.372	-0.125	1.87	1.728	1.485	1.232	2.799	0.15	60	46.476	1.899	2.846	3.826	5
129395424	0.164	0.286	0.258	-0.085	1.801	1.052	1.503	0.803	2.392	0.638	55.47	39.821	2.09	1.118	3.664	29
129395584	0.613	0.338	0.103	-0.081	0.697	0.737	2.324	0.826	2.611	0.513	60	46.476	1.259	0.812	2.437	2
129395624	0.442	0.436	0.085	-0.121	1.167	1.387	1.561	1.667	2.787	0.197	52.56	44.232	0.788	3.125	2.422	29
129395913	0.452	0.281	0.061	-0.254	1.093	1.526	1.518	1.53	2.707	0.403	69.183	36.655	0.417	3.113	2.22	32
129396006	0.277	0.138	0.375	-0.375	1.604	1.852	1.5	1.5	2.873	0.312	40.572	45.491	1	3.703	3.207	30
129396159	0.266	0.155	0.362	-0.377	1.773	1.764	1.491	1.504	2.799	0.301	33.903	39.825	0.978	3.54	3.585	3
129396327	0.192	0.244	0.247	-0.114	0.982	0.983	0.935	0.885	2.379	0.308	47.546	41.123	1.383	1.155	1.753	31
129396781	0.327	0.231	0.075	-0.189	1.017	1.283	1.296	1.132	2.537	0.262	62.285	32.467	0.532	1.938	1.859	36
129397681	0.429	0.185	0.121	-0.138	0.932	1.425	1.279	1.019	2.573	0.352	56.302	44.45	0.871	1.926	1.671	35
129397723	0.336	0.351	0.132	-0.074	1.425	1.254	1.654	1.641	2.321	0.476	55.572	44.259	1.536	2.769	3.154	32
129397757	0.407	0.123	0.091	-0.159	1.466	1.136	1.606	0.89	2.403	0.287	67.156	20.707	0.775	1.345	3.104	32
129397771	0.291	0.249	0.218	-0.129	1.459	1.496	1.482	1.448	2.566	0.518	51.329	44.573	1.318	2.975	2.884	30
129397919	0.422	0.382	0.083	-0.203	1.517	1.6	1.545	1.485	2.56	0.588	46.947	40.365	0.609	3.222	3.096	29
129398115	0.125	0.51	0.178	-0.15	0.73	0.979	0.484	1.329	2.56	0.565	34.428	44.259	0.723	2.252	0.468	36
129398201	0.2	0.265	0.187	-0.197	1.45	1.629	1.293	1.457	2.567	0.406	38.985	41.374	0.843	3.428	2.508	19
129398349	0.359	0.19	0.157	-0.294	1.487	1.617	1.454	1.507	2.465	0.486	28.995	38.599	0.687	3.273	2.938	33
129398491	0.308	0.455	0.193	-0.124	1.54	1.301	1.445	1.545	2.556	0.438	45	49.295	1.379	2.725	3.136	2
129398601	0.404	-0.196	0.061	-0.167	1.159	0.868	1.724	0.521	2.42	0.306	75.476	24.062	0.66	0.604	3.004	36
129398791	0.4	0.408	0.09	-0.125	1.401	1.95	1.704	1.497	2.441	0.6	60	46.476	0.835	3.902	3.213	36
129399114	0.33	0.492	0.25	-0.248	1.634	1.391	1.466	1.423	2.353	1.165	36	49.295	1.022	2.855	3.298	4
129399485	0.43	0.622	0.067	-0.115	1.565	1.645	1.58	1.769	2.606	0.356	75.277	22.814	0.66	3.909	3.135	34
129399584	0.188	0.268	0.129	-0.193	1.376	1.339	1.217	1.484	2.109	0.795	30	46.476	0.894	2.701	2.247	30
129399601	0.455	0.182	0.064	-0.262	1.105	2.008	1.513	1.517	2.655	0.32	55.684	44.283	0.396	4.064	2.234	37
129399706	0.215	0.328	0.263	-0.191	1.615	1.587	1.51	1.486	2.231	0.847	60	46.476	1.118	3.306	3.274	31
129400252	0.294	0.293	0.375	-0.372	2.153	1.679	1.444	1.496	2.64	0.402	30	46.476	0.974	3.504	4.162	33
129400539	0.179	0.238	0.129	-0.149	1.269	1.335	1.543	0.869	1.817	0.512	49.288	45.576	0.693	1.545	2.73	20
129401293	-0.015	0.462	0.3	-0.228	2.316	1.445	1.441	1.541	2.29	1.158	36	49.295	1.17	3.03	4.446	31
129401416	0.106	0.12	0.375	-0.375	1.712	1.673	1.555	1.378	2.345	0.577	48.617	41.213	1	3.63	3.758	29
129401677	0.268	0.309	0.126	-0.297	0.712	1.414	1.672	1.486	2.486	0.819	60	46.476	0.583	2.802	1.927	38
129401751	0.251	0.364	0.141	-0.355	1.796	1.519	1.506	1.449	2.738	0.34	34.428	44.259	0.631	3.127	3.612	37
129402047	0.348	0.107	0.368	-0.375	1.735	1.92	1.487	1.531	2.775	0.221	55.986	44.358	0.983	3.984	3.577	28
129402062	0.309	0.461	0.131	-0.154	1.397	1.202	1.529	1.395	2.659	0.284	52.62	44.22	1.003	2.376	2.924	31
129402185	0.528	0.276	0.011	-0.15	1.059	1.748	1.7	1.548	2.69	0.283	56.302	44.45	0.156	3.608	2.392	30
129402417	0.396	0.612	0.194	-0.301	1.45	2.377	1.729	1.499	2.385	1.184	36	49.295	0.801	4.75	3.343	6
129402442	0.218	-0.24	0.169	-0.688	2.22	1.575	1.455	1.137	1.995	1.063	36	49.295	0.746	2.387	4.305	5
129402608	0.359	0.623	0.153	-0.25	1.357	2.075	1.545	1.482	2.546	0.605	60	46.476	0.754	4.117	2.784	38
129403050	0.21	0.139	0.375	-0.375	1.697	1.697	1.614	1.386	2.867	0.104	37.914	36.251	1	3.654	3.654	30
129403139	0.365	0.433	0.115	-0.046	1.089	0.966	1.32	1.401	1.965	1.094	36	49.295	1.754	1.817	1.917	29
129403165	0.406	0.218	0.088	-0.146	2.989	1.529	5.228	1.659	2.114	0.51	47.226	40.399	0.693	3.516	21.224	9
129403182	0.239	0.288	0.195	-0.131	1.078	0.969	1.021	1.132	2.629	0.284	37.5	44.244	1.201	1.549	1.468	36
129403492	0.331	0.559	0.159	-0.125	1.268	1.303	1.472	1.784	2.419	0.585	60	46.476	1.063	3.151	2.512	38
129403802	0.387	0.497	0.087	-0.202	1.05	1.298	1.917	1.601	2.732	0.262	35.652	44.099	0.599	2.901	2.751	35
129403852	0.45	0.689	0.122	-0.245	1.653	0.851	1.502	2.048	2.93	0.077	60	46.476	0.733	2.492	3.312	36
129404013	0.452	-0.024	0.039	-0.132	1.08	1.359	1.653	0.923	2.64	0.313	79.606	17.604	0.308	1.673	2.572	2
129404636	0.411	0.484	0.115	-0.25	1.038	1.327	1.296	1.236	2.711	0.257	60	46.476	0.653	2.384	1.791	36
129404834	0.301	0.368	0.111	-0.081	1.051	0.799	0.906	1.22	2.58	0.468	16.72	28.271	1.142	2.049	1.276	38
129405156	0.249	0.344	0.376	-0.341	1.732	1.596	1.56	1.463	2.707	0.449	37.5	44.244	1.056	3.265	3.698	30
129405290	0.281	0.246	0.358	-0.279	1.576	1.616	1.362	1.56	2.789	0.248	52.454	34.605	1.071	3.363	3.456	32
129405338	0.277	0.444	0.146	-0.166	1.102	1.432	1.609	1.496	2.505	0.523	63.914	41.088	0.862	2.952	2.568	30
129405508	0.345	0.457	0.158	-0.029	1.715	1.142	1.327	1.273	1.943	0.688	30	46.476	2.772	1.92	3.035	31
129405982	0.353	0.442	0.072	-0.204	1.146	1.307	1.438	1.464	2.694	0.235	41.897	41.078	0.523	2.683	2.218	34
129406109	0.447	0.502	0.125	-0.298	1.175	1.464	1.457	1.463	2.815	0.131	60	46.476	0.589	3.031	2.366	35
129406250	0.279	0.39	0.127	-0.107	0.883	0.75	1.217	1.503	2.497	0.475	36.145	44.092	1.163	1.69	1.447	36
129406278	0.103	0.31	0.375	-0.375	1.858	2.109	1.524	1.49	2.259	1.112	58.23	44.141	1	4.259	3.908	30
129406949	0.041	0.331	0.262	-0.131	1.465	1.338	1.29	1.47	2.608	0.43	34.208	39.91	1.409	2.806	2.577	29
129406970	0.267	0.35	0.348	-0.314	1.442	1.651	1.406	1.551	2.607	0.395	54.099	44.091	1.006	3.489	2.701	3
129407319	0.283	0.277	0.375	-0.375	1.689	1.604	1.463	1.5	2.554	0.503	60	46.476	1	3.207	3.45	36
129407331	0.31	0.138	0.3	-0.375	2.037	1.987	1.505	1.479	2.065	1.262	36	49.295	0.917	4.028	4.153	38
129407723	0.356	0.359	0.151	-0.105	1.201	1.436	1.629	1.551	2.025	1.135	45	45	1.192	3.015	2.746	34
129407858	0.332	0.242	0.159	-0.171	1.532	1.611	1.526	1.415	2.285	0.376	52.343	31.494	1.022	3.06	3.116	6
129408143	0.366	-0.091	0.13	-0.143	1.416	0.579	1.561	0.291	2.24	0.602	77.592	20.112	1.326	0.223	3.117	6
129408268	0.39	0.29	0.374	-0.375	1.811	1.626	1.538	1.504	2.613	0.181	30	46.476	0.986	4.15	3.776	35
129408426	0.448	0.298	0.086	-0.133	1.331	1.441	1.513	1.486	2.673	0.378	64.71	35.468	0.75	2.905	2.646	2
129409238	-0.076	0.085	0.195	-0.314	1.262	1.419	0.829	1.154	1.924	0.903	39.897	45.113	0.891	2.293	1.414	33
129410577	0.361	0.395	0.125	-0.094	1.358	1.373	1.422	1.528	2.503	0.213	40.445	35.68	1.295	2.847	2.629	5
129410944	0.42	0.282	0.043	-0.114	0.718	0.824	1.201	1.014	2.499	0.34	55.572	44.259	0.528	1.164	1.157	24
129411122	0.3	0.173	0.239	-0.153	1.308	1.778	1.523	1.492	2.614	0.404	56.439	44.494	1.164	3.56	2.66	36
129411972	0.223	0.347	0.15	-0.158	1.342	1.32	2.344	1.375	2.197	0.523	37.094	44.172	0.99	2.53	4.881	5
129412384	0.335	0.448	0.106	-0.122	0.695	0.781	1.012	0.944	2.587	0.243	52.509	44.242	0.913	1.057	0.946	34
129413293	0.348	0.221	0.066	-0.123	0.991	0.854	1.648	0.74	2.452	0.555	61.78	36.124	0.799	0.87	2.277	8
129413671	0.282	0.046	0.186	-0.161	1.55	1.704	1.238	1.408	2.286	0.235	36.725	41.284	0.958	3.304	2.64	7
129413930	0.562	0.379	0.12	-0.168	1.079	1.407	2.156	1.466	2.61	0.214	45	49.295	0.788	2.892	3.211	38
129424297	0.251	0.565	0.151	-0.322	1.252	1.532	1.655	1.533	2.325	0.405	49.416	45.498	0.737	3.214	2.838	9
129426381	0.332	0.32	0.111	-0.133	1.346	1.478	1.534	1.469	2.517	0.414	39.892	41.533	0.851	2.944	2.814	30
129427845	0.528	0.182	0.015	-0.296	0.928	1.887	1.707	1.511	2.928	0.113	41.491	46.096	0.135	3.787	2.114	35
129428179	0.018	0.367	0.207	-0.068	1.601	1.547	1.334	1.535	2.088	1.164	45	45	1.979	3.167	2.977	35
129429858	0.395	0.265	0.069	-0.17	0.94	1.031	3.079	0.731	2.586	0.542	77.508	21.793	0.646	1.005	5.658	33
129431645	0.396	0.204	0.221	-0.325	1.567	1.635	1.561	1.489	2.328	0.538	32.809	38.86	0.803	3.289	3.329	34
129436186	0.193	0.376	0.262	-0.357	1.732	1.538	1.533	1.468	1.963	1.084	36	49.295	0.924	3.116	3.58	32
129436384	0.476	0.253	0.208	-0.173	1.346	1.249	1.21	1.489	2.536	0.47	20.068	31.187	1.026	2.997	2.191	23
129436538	0.524	0.446	0.116	-0.295	1.265	1.465	1.915	1.429	2.678	0.304	45	49.295	0.586	3.05	3.301	22
129436540	0.295	0.257	0.208	-0.134	1.068	1.073	1.19	1.423	2.732	0.239	52.803	42.042	1.133	2.392	1.698	24
129436572	0.288	0.409	0.086	-0.083	0.959	1.361	1.22	1.5	2.496	0.48	50.615	44.864	0.899	2.721	1.583	23
129436614	0.397	0.417	0.113	-0.231	1.078	1.316	3.321	1.478	2.317	1.149	43.374	45.147	0.605	2.675	5.127	23
129436659	0.365	0.209	0.058	-0.287	1.408	1.807	1.383	1.532	1.73	1.236	29.236	41.781	0.419	3.671	2.597	15
129436825	0.434	0.451	0.088	-0.1	1.067	1.183	1.491	1.797	2.403	0.414	45	49.295	0.925	2.918	2.122	23
129436873	0.326	0.381	0.102	-0.102	1.219	1.345	1.455	1.201	2.477	0.629	71.981	28.497	0.908	2.163	2.601	19
129436896	-0.33	0.372	0.151	-0.053	1.139	1.134	0.678	1.67	2.027	0.895	30	46.476	1.767	2.543	1.027	24
129437018	0.271	0.469	0.185	-0.049	1.199	1.264	1.384	1.679	2.858	0.123	69.346	32.274	2.135	2.829	2.75	15
129437026	0.438	0.664	0.125	-0.115	1.257	1.63	1.437	4.984	2.79	0.129	60	46.476	1.143	11.035	2.484	16
129437350	0.266	0.434	0.169	-0.362	1.25	1.481	1.56	1.5	2.609	0.567	63.054	42.144	0.675	3.048	2.813	25
129437379	0.116	0.16	0.327	-0.328	1.566	1.664	1.009	1.479	1.909	1.146	19.512	27.589	1.016	3.357	2.111	25
129437625	0.248	0.116	0.128	-0.312	1.176	1.674	1.365	1.381	2.707	0.29	55.629	44.271	0.608	3.086	2.36	27
129437636	0.303	0.262	0.105	-0.125	1.308	0.873	1.295	0.712	2.244	0.377	69.878	31.277	1.04	0.835	2.322	12
129437726	0.409	0.356	0.078	-0.374	1.466	1.822	1.644	1.426	2.611	0.566	30	46.476	0.409	3.938	3.214	12
129437798	0.322	0.855	0.375	-0.375	1.852	2.424	1.5	1.5	2.362	1.175	54	49.295	1	4.849	3.703	21
129437847	0.256	0.311	0.217	-0.141	1.642	1.691	1.55	1.51	2.499	0.42	44.14	40.782	1.249	3.423	3.397	15
129438111	0.52	0.607	0.012	-0.122	0.77	1.078	2.01	2.801	2.738	0.252	60	46.476	0.217	4.138	2.119	15
129438116	0.253	0.453	0.148	-0.317	1.028	1.426	1.541	1.523	2.793	0.244	48.846	45.863	0.656	3.006	2.204	27
129438184	0.412	0.612	0.094	-0.375	1.399	2.405	1.535	1.497	2.531	0.629	60	46.476	0.453	4.802	2.842	21
129438233	0.616	0.446	0.12	-0.205	1.071	1.051	2.227	1.407	2.729	0.417	30	46.476	0.719	2.192	3.266	13
129438311	0.321	0.335	0.142	-0.123	1.298	1.818	1.241	1.503	2.383	0.568	52.392	41.849	1.041	3.658	2.14	13
129438572	0.235	0.41	0.245	-0.164	0.951	0.984	1.145	0.969	2.709	0.117	65.889	38.988	1.219	1.33	2.458	20
129438952	0.153	0.277	0.375	-0.375	1.808	1.721	1.529	1.482	2.232	0.837	60	46.476	1	3.459	3.678	26
129439936	0.582	0.228	0	-0.166	1.842	1.469	3.175	1.278	2.058	0.625	45	49.295	0.011	2.58	7.797	24
129440331	0.246	0.79	0.165	-0.119	1.042	3.171	1.275	5.23	2.795	0.243	71.346	29.719	1.077	22.264	2.625	20
129440654	0.303	0.305	0.132	-0.128	1.434	1.292	1.561	1.365	2.549	0.244	50.99	44.703	1.038	2.389	3.094	22
129441044	0.17	0.322	0.305	-0.375	1.45	1.852	1.542	1.5	2.859	0.15	63.525	41.557	0.871	3.703	3.067	21
129441180	0.276	0.855	0.322	-0.375	1.329	2.424	1.49	1.5	2.744	0.384	60	46.476	0.861	4.849	2.645	21
129441976	0.489	0.127	0.124	-0.234	1.307	1.354	1.838	1.059	1.957	1.176	45.084	45	0.753	1.908	3.488	23
129442146	0.258	0.453	0.092	-0.115	0.858	0.982	1.072	1.464	2.371	0.695	52.5	44.244	0.822	1.986	1.248	10
129443247	0.405	0.536	0.146	-0.166	1.282	1.169	1.469	1.449	2.716	0.212	60	46.476	0.905	2.389	2.509	16
129443660	0.271	0.307	0.375	-0.292	1.631	1.557	1.359	1.678	2.903	0.102	52.546	44.234	1.117	3.483	3.61	16
129444423	0.527	0.364	0.004	-0.152	1.959	1.648	2.626	1.418	1.994	0.624	55.572	44.259	0.094	3.189	6.87	22
129444876	0.412	0.262	0.228	-0.375	1.508	1.711	1.666	1.579	2.707	0.128	37.108	44.174	0.758	3.786	3.442	18
129444942	0.345	0.252	0.247	-0.139	1.457	1.781	1.423	1.601	2.736	0.427	71.445	36.026	1.29	3.821	3.138	25
129445537	0.35	0.385	0.155	-0.048	0.997	0.849	1.666	1.477	2.509	0.6	37.5	44.244	2.183	1.721	2.411	21
129445833	0.441	0.3	0.369	-0.281	1.57	1.765	1.613	1.379	2.744	0.176	60	46.476	1.164	3.391	3.619	16
129445955	0.508	0.215	0.021	-0.143	1.067	1.464	1.961	1.421	2.457	0.762	45	49.295	0.271	2.821	2.804	26
129446289	0.152	0.245	0.375	-0.375	1.688	1.822	1.49	1.434	2.575	0.366	69.924	31.576	1	3.711	3.558	25
129446701	0.47	0.148	0.227	-0.299	1.147	1.922	1.35	1.432	2.565	0.22	55.984	44.358	0.722	3.736	2.196	20
129447296	0.339	0.345	0.078	-0.18	1.248	1.114	1.371	1.415	2.656	0.298	45.073	42.17	0.612	2.398	2.288	21
129447919	0.269	0.362	0.29	-0.201	1.329	1.309	1.039	1.057	2.791	0.173	52.5	44.244	1.134	1.84	1.838	22
129448424	0.425	1.319	0.081	-0.125	1.186	1.021	1.453	1.983	2.529	0.482	60	46.476	0.757	2.773	2.288	20
129448870	0.298	0.269	0.237	-0.156	1.314	1.37	1.418	1.498	2.584	0.422	40.519	45.459	1.199	2.776	2.49	22
129448940	0.411	0.2	0.074	-0.258	1.131	1.478	1.214	1.431	2.664	0.373	51.019	44.691	0.447	2.903	1.816	23
129449119	0.28	0.138	0.375	-0.375	1.689	1.689	1.506	1.494	2.933	0.105	63.975	36.079	1	3.379	3.379	17
129449271	0.324	0.337	0.075	-0.105	1.099	1.744	1.062	1.514	2.361	0.598	50.65	36.373	0.699	3.493	1.536	18
129449498	0.274	-0.256	0.197	-0.251	1.458	1.599	1.481	1.01	2.614	0.438	71.892	28.881	0.876	2.155	3.044	27
129449786	0.067	0.18	0.151	-0.16	1.678	1.695	1.499	1.486	2.172	0.782	33.883	44.395	0.958	3.411	3.401	20
129450355	0.794	0.43	0.12	-0.121	0.77	1.413	0.697	1.512	1.996	1.131	25.427	39.517	0.75	2.877	0.723	22
129450524	0.283	0.21	0.375	-0.375	1.689	1.697	1.463	1.614	2.793	0.194	47.881	40.516	1	3.654	3.45	11
129451024	0.269	0.273	0.277	-0.376	1.702	1.788	1.506	1.493	2.412	1.188	60.393	42.087	0.865	3.617	3.406	25
129451316	0.16	0.305	0.375	-0.375	1.815	1.815	1.521	1.479	2.898	0.112	54.244	40.67	1	3.655	3.655	28
129451340	0.358	0.119	0.119	-0.161	1.459	1.133	2.71	0.785	2.146	0.314	76.212	22.323	0.826	1.194	6.921	5
129452008	0.364	0.441	0.151	-0.113	1.488	1.446	1.394	1.645	2.175	0.378	34.581	44.228	1.176	3.234	2.81	28
129452695	0.609	0.63	0	0	2.142	0.665	7.625	1.785	2.81	0.176	60	46.476	115.132	1.582	21.848	23
129453116	0.346	0.593	0.101	-0.168	0.983	1.38	0.83	1.499	1.866	1.108	54	49.295	0.635	2.868	1.079	25
129453512	0.073	0.322	0.223	-0.375	0.754	2.003	0.51	1.484	1.918	0.762	60	46.476	0.42	4.001	0.522	24
129454142	0.306	0.456	0.13	-0.071	1.42	1.57	1.422	1.823	2.771	0.288	59.811	34.138	1.287	3.817	2.955	14
129454679	0.567	0.133	0.16	-0.329	1.413	1.538	1.506	1.424	2.839	0.179	33.718	39.583	0.692	2.991	2.846	23
129454846	0.336	0.405	0.082	-0.118	0.856	5.223	1.294	9.724	2.674	0.189	64.957	29.592	0.772	68.21	1.847	28
129455158	0.344	0.231	0.083	-0.186	1.215	1.565	1.512	1.277	2.084	0.731	60	46.476	0.526	2.716	2.489	21
129455439	0.269	0.988	0.375	-0.375	1.864	1.864	1.908	1.092	2.846	0.076	75	23.238	1	2.714	2.714	21
129455473	0.53	0.395	0.011	-0.195	1.188	1.289	1.462	1.493	2.509	0.579	45	49.295	0.148	2.668	2.292	28
129455633	0.067	0.194	0.302	-0.151	1.45	1.6	1.125	1.606	2.314	0.687	36.591	44.115	1.261	3.526	2.29	22
129455967	0.024	0.322	0.591	-0.25	1.686	1.234	1	1	2.695	0.397	60	46.476	1.326	1.646	2.248	25
129479844	0.319	0.855	0.174	-0.375	1.306	2.424	1.68	1.5	2.587	0.584	60	46.476	0.642	4.849	2.971	53
129479856	0.593	0.09	0.298	-0.375	1.749	1.852	1.09	1.5	1.692	1.011	36	49.295	0.938	3.703	2.55	52
129479862	0.358	0.51	0.065	-0.175	1.381	1.17	1.611	1.494	2.525	0.261	34.079	44.341	0.59	2.87	2.98	42
129479869	0.185	0.174	0.256	-0.252	1.651	1.605	1.495	1.46	2.701	0.315	41.32	45.976	1.015	3.275	3.352	53
129479912	0.348	0.353	0.074	-0.192	1.222	1.831	1.423	1.47	2.662	0.291	48.525	46.085	0.5	3.697	2.322	53
129479921	0.34	0.231	0.217	-0.375	1.377	1.686	1.266	1.54	2.625	0.534	31.101	37.375	0.709	3.437	2.312	45
129479933	0.566	0.402	0.002	-0.307	0.933	1.095	1.608	1.48	2.717	0.447	30	46.476	0.035	2.572	2	49
129479935	0.392	0.505	0.11	-0.21	0.936	1.206	1.649	1.605	2.6	0.482	45	49.295	0.698	2.683	2.12	50
129479957	0.227	0.855	0.375	-0.375	1.859	2.424	1.513	1.5	2.232	1.225	54	49.295	1	4.849	3.804	46
129479989	0.271	0.05	0.182	-0.541	1.662	1.508	1.515	1.324	2.175	0.828	60	46.476	0.726	2.662	3.364	53
129479994	0.349	0.31	0.112	-0.135	1.135	1.489	1.435	1.661	2.545	0.404	41.728	40.597	0.819	3.396	2.324	45
129479999	0.328	0.405	0.285	-0.25	1.455	1.551	1.524	1.554	2.237	1.121	54	49.295	1.051	3.271	2.954	45
129480001	0.295	0.091	0.128	-0.145	1.529	1.454	1.459	1.636	1.81	1.082	43.418	36.22	0.998	3.333	3.084	50
129480039	0.066	0.275	0.31	-0.361	1.568	1.568	1.231	1.345	2.407	0.493	20.313	36.443	0.89	3.464	2.575	54
129480055	0.412	0.855	0.162	-0.25	1.532	2.314	1.543	1.5	2.866	0.218	60	46.476	0.777	4.628	3.143	43
129480089	0.658	0.171	0	-0.291	1.627	1.431	5.672	1.337	2.557	0.862	30	46.476	0	3.155	12.307	48
129480127	0.245	0.196	0.187	-0.376	1.649	1.615	1.514	1.548	2.442	0.456	38.569	41.556	0.81	3.553	3.597	44
129480159	0.303	0.127	0.375	-0.375	1.859	1.732	1.487	1.493	2.776	0.29	56.117	44.395	1	3.459	3.804	42
129480199	0.421	0.422	0.074	-0.069	1.39	1.185	1.762	1.544	2.732	0.229	45.068	40.508	1.116	2.464	3.28	51
129480241	0.141	0.576	0.344	0	1.492	1.495	1.315	1.685	1.567	0.901	54	49.295	59.682	3.359	2.619	48
129480244	0.225	0.281	0.375	-0.375	1.698	1.695	1.537	1.474	2.749	0.266	57.119	38.41	1	3.421	3.457	43
129480356	0.438	0.305	0.079	-0.134	1.218	1.539	1.53	1.49	2.783	0.149	54.591	44.115	0.702	3.098	2.483	44
129480393	0.362	0.294	0.074	-0.163	1.596	1.642	1.504	1.5	2.422	0.919	35.615	44.101	0.593	3.285	3.195	52
129480395	0.317	0.138	0.287	-0.375	1.591	1.852	1.504	1.5	2.244	1.163	48.437	45.652	0.884	3.703	3.186	42
129480454	0.555	0.459	0.125	-0.044	1.229	1.378	1.587	1.623	1.969	1.098	36	49.295	1.839	2.973	2.642	54
129480477	0.242	0.163	0.412	-0.375	1.643	1.758	1.547	1.471	2.602	0.578	40.572	45.491	1.019	3.579	3.387	51
129480532	0.352	0.612	0.092	-0.375	1.067	2.405	1.323	1.497	2.437	0.595	60	46.476	0.413	4.802	1.893	53
129480597	0.169	0.343	0.323	-0.271	1.499	1.489	1.377	1.709	2.617	0.355	63.23	41.922	1.049	3.392	3.474	33
129480642	0.386	0.143	0.118	-0.168	1.326	1.919	1.505	1.429	2.521	0.423	52.148	41.857	0.736	3.65	2.733	39
129480674	0.212	1.937	0.15	-0.124	1.689	2.182	4.366	5.271	2.3	0.72	60	46.476	1.267	15.745	10.164	51
129480787	0.399	0.311	0.076	-0.119	1.238	0.991	1.612	0.825	2.253	0.38	77.312	21.55	0.854	1.12	2.758	54
129480839	0.222	0.877	0.256	-0.169	1.584	2.225	1.554	1.446	2.263	1.166	54	49.295	1.281	4.287	3.363	47
129480882	0.347	0.439	0.077	-0.061	1.06	0.943	1.511	1.323	2.234	0.694	60	46.476	1.239	1.663	2.181	52
129480915	0.266	0.455	0.238	-0.044	1.243	1.485	1.076	1.45	2.509	0.497	36.212	44.094	2.341	2.836	1.813	46
129480970	0.342	0.335	0.371	-0.25	1.75	2.383	1.506	1.502	2.32	1.165	54	49.295	1.205	4.768	3.597	52
129481006	0.306	0.237	0.127	-0.142	1	1.175	1.055	1.432	2.244	1.14	48.493	45.673	0.787	2.346	1.434	39
129481027	0.569	0.115	0.124	-0.381	1.081	1.914	1.719	1.55	2.556	0.767	45	49.295	0.523	3.955	2.555	54
129481156	0.511	0.347	0.027	-0.106	1.113	1.291	1.335	1.487	2.601	0.244	55.536	44.251	0.402	2.616	1.969	49
129481170	0.582	0.483	0.115	-0.014	1.065	1.178	1.329	1.493	2.294	0.538	60	46.476	3.29	2.345	1.928	54
129481192	0.361	0.46	0.129	-0.033	1.387	1.243	1.401	1.685	2.452	0.533	52.414	44.262	2.426	2.798	2.585	53
129481379	0.395	0.446	0.069	-0.234	1.002	1.27	1.036	1.47	2.61	0.444	50.622	44.861	0.43	2.584	1.364	52
129481460	0.448	0.253	0.063	-0.179	1.226	1.597	1.681	1.472	2.753	0.32	52.176	41.778	0.534	3.15	2.754	51
129481485	0.385	0.461	0.071	-0.123	0.724	1.415	1.072	2.534	2.543	0.317	51.212	44.616	0.579	4.903	1.056	53
129481501	0.513	0.135	0.104	-0.712	1.083	2.354	1.796	1.394	2.515	0.405	60	46.476	0.348	4.375	2.712	50
129481655	0.243	0.367	0.211	-0.227	1.479	1.401	1.528	1.591	2.408	0.747	60	46.476	0.963	2.972	3.041	51
129481677	0.397	0.489	0.05	-0.125	0.914	1.481	1.56	1.539	2.767	0.208	69.886	31.31	0.476	3.102	2.065	48
129481697	0.455	0.253	0.055	-0.16	1.077	1.457	1.478	1.468	2.513	0.492	55.737	44.296	0.494	2.869	2.144	49
129481794	0.377	0.085	0.126	-0.279	1.177	1.573	1.43	1.326	2.133	1.113	50.029	46.384	0.623	2.794	2.294	45
129481897	0.257	0.399	0.258	-0.227	1.662	1.46	1.513	1.498	2.064	1.196	36	49.295	1.109	2.985	3.394	51
129481931	0.163	0.294	0.279	-0.426	1.701	1.912	1.472	1.47	2.24	1.05	60	46.476	0.826	3.748	3.379	52
129482144	0.46	0.347	0.034	-0.25	1.486	1.528	1.459	1.484	2.469	0.515	45	49.295	0.287	3.092	2.863	50
129482239	0.346	0.406	0.212	-0.116	1.241	1.433	1.517	1.509	2.857	0.207	53.811	44.093	1.419	2.913	2.521	49
129482294	0.502	0.315	0.204	-0.125	1.134	2.398	1.53	1.5	2.834	0.302	45	49.295	1.245	4.788	2.42	53
129482336	0.107	0.305	0.375	-0.375	1.827	1.726	1.567	1.505	2.251	1.117	40.66	46.034	1	3.462	3.826	40
129482355	0.55	0.241	0.005	-0.182	1.312	1.449	1.669	1.48	2.503	0.397	51.553	41.558	0.101	2.913	2.903	51
129482440	0.216	0.267	0.377	-0.133	1.595	1.739	1.366	1.431	2.663	0.213	56.381	44.475	1.642	3.325	3.055	38
129482475	0.321	0.335	0.126	-0.164	1.956	2.424	1.511	1.503	2.367	1.17	54	49.295	0.817	4.838	3.952	53
129482537	0.365	0.245	0.104	-0.219	1.37	1.871	1.71	1.494	2.201	0.919	37.906	44.337	0.645	3.757	3.198	53
129482592	0.631	0.39	0.208	-0.374	1.853	1.921	1.43	1.5	1.826	1.417	45	51.962	0.774	3.958	3.64	49
129482873	0.287	0.237	0.11	-0.131	0.768	1.574	0.992	1.466	2.417	0.708	51.444	44.533	0.662	3.105	1.098	54
129482977	0.32	0.371	0.325	-0.25	1.498	1.935	1.475	1.487	2.494	0.609	60	46.476	1.077	3.896	3.108	52
129483199	0.358	0.359	0.075	-0.126	1.387	1.545	1.528	1.518	2.535	0.767	45	49.295	0.693	3.162	2.836	50
129483364	0.247	0.316	0.131	-0.225	1.427	1.586	1.429	1.501	2.444	0.505	41.763	40.608	0.77	3.171	2.735	54
129483414	0.346	0.32	0.124	-0.137	1.271	1.34	1.562	1.458	2.71	0.189	38.261	34.772	0.875	2.86	2.669	54
129483467	0.478	0.347	0.12	-0.152	1.201	1.62	1.586	1.325	2.322	1.151	49.265	46	0.853	2.922	2.586	47
129483508	0.598	0.343	0.119	-0.076	0.88	1.251	2.075	1.44	2.169	0.916	30	46.476	1.199	2.433	2.516	52
129483565	0.172	0.483	0.276	-0.044	1.38	1.473	1.493	1.552	2.525	0.443	49.467	45.467	2.799	3.018	2.799	51
129483615	0.261	0.347	0.143	-0.248	1.283	1.613	1.633	1.528	2.457	0.774	52.449	44.254	0.693	3.34	2.857	53
129483685	0.277	0.855	0.265	-0.193	1.523	2.415	1.531	1.501	2.384	0.621	60	46.476	1.133	4.827	3.109	52
129483696	0.489	0.498	0.231	-0.037	0.94	1.198	1.356	1.506	2.685	0.184	60	46.476	2.721	2.405	1.912	53
129483747	0.297	0.155	0.269	-0.313	1.582	1.606	1.661	1.461	2.521	0.356	46.888	37.973	0.987	3.726	3.505	47
129483849	0.331	0.374	0.08	-0.17	1.332	1.345	1.29	1.541	2.634	0.363	34.615	44.221	0.596	2.763	2.29	50
129483884	0.309	0.452	0.133	-0.064	1.487	1.182	1.555	1.5	2.647	0.481	49.263	45.592	1.619	2.364	3.077	53
129484065	0.53	0.518	0.01	-0.24	1.011	1.174	2.193	1.441	2.699	0.257	60	46.476	0.13	2.326	2.994	51
129484076	0.307	0.309	0.265	-0.133	1.448	1.291	1.566	1.531	2.442	0.595	30	46.476	1.476	2.757	3.022	53
129484308	0.301	0.855	0.375	-0.375	1.743	2.424	1.529	1.5	2.355	1.183	54	49.295	1	4.849	3.549	41
129484322	0.335	0.322	0.375	-0.375	2.424	2.003	1.5	1.484	2.899	0.172	60	46.476	1	4.001	4.849	48
129484557	0.244	0.335	0.331	-0.375	1.664	2.424	1.634	1.5	2.293	0.656	60	46.476	0.954	4.849	3.63	43
129485069	0.51	0.577	0.187	-0.206	1.406	1.435	1.664	1.522	1.8	1.398	45	51.962	0.963	3.184	3.296	46
129485301	0.37	0.313	0.111	-0.33	1.137	1.708	1.5	1.443	2.492	0.555	48.883	45.838	0.526	3.339	2.482	48
129485393	0.456	0.37	0.176	-0.111	1.394	1.523	1.627	1.595	2.471	0.287	55.355	44.216	1.316	3.327	3.509	52
129485514	0.378	0.124	0.093	-0.248	1.028	1.537	1.959	1.282	2.386	0.688	45.416	43.132	0.54	2.641	2.882	53
129485698	0.299	0.328	0.22	-0.132	1.155	1.72	1.21	1.578	2.735	0.207	54.262	44.095	1.149	3.643	1.859	47
129485703	0.433	0.419	0.042	-0.055	0.712	0.678	1.064	0.925	2.36	0.413	60	46.476	0.874	0.836	1.014	53
129485866	0.117	0.335	0.375	-0.375	1.913	2.424	1.574	1.5	2.237	0.961	60	46.476	1	4.849	4.016	50
129485899	0.296	0.21	0.127	-0.129	1.322	1.267	1.538	1.781	2.521	0.291	44.458	42.401	1.036	3.181	2.813	46
129485916	0.531	0.563	0.01	-0.19	1.085	1.949	1.729	1.476	2.318	1.168	54	49.295	0.126	3.908	2.497	50
129485921	0.603	0.173	0.118	-0.3	0.827	1.639	1.969	1.488	2.593	0.801	30	46.476	0.498	3.278	2.25	54
129486034	0.25	0.243	0.303	-0.148	1.596	1.415	1.384	1.509	2.599	0.442	55.89	44.333	1.455	2.868	3.413	53
129486161	0.366	0.138	0.177	-0.34	1.398	1.793	1.463	1.427	2.388	0.472	51.854	41.641	0.756	3.486	3.07	48
129486316	0.093	0.244	0.144	-0.147	1.138	1.093	1.029	1.047	2.357	0.479	40.434	36.459	1.101	1.547	1.601	48
129486440	0.201	0.271	0.204	-0.166	0.977	1.825	1.005	1.471	2.236	0.832	45	49.295	0.896	3.621	1.314	54
129486457	0.228	0.459	0.14	-0.096	1.429	1.266	1.467	1.544	2.454	0.734	45	49.295	1.325	2.646	2.857	52
129486721	0.442	0.385	0.045	-0.112	1.107	0.965	1.531	0.95	2.535	0.492	53.415	44.114	0.65	1.233	2.276	44
129487452	0.131	0.242	0.297	-0.261	1.439	1.545	1.44	1.056	1.965	0.813	52.073	44.343	1.047	2.176	3.477	24
129494780	0.152	0.355	0.149	-0.141	0.79	1.81	0.762	1.415	2.26	0.827	56.009	44.365	0.754	3.431	0.809	48
129494783	0.365	0.085	0.07	-0.148	1.242	1.526	1.728	1.355	2.583	0.276	67.306	28.696	0.573	2.802	3.111	42
129494884	0.148	0.263	0.375	-0.375	1.772	1.685	1.462	1.592	2.665	0.267	55.827	39.446	1	3.685	3.812	45
129494906	0.356	0.582	0.124	-0.124	1.337	1.187	1.286	1.914	2.455	0.579	60	46.476	0.939	3.093	2.317	44
129494984	0.321	0.349	0.12	-0.071	1.334	1.306	1.134	2.189	2.169	0.675	36.787	42.253	1.587	3.905	2.021	45
129495752	0.473	0.279	0.036	-0.129	1.636	1.424	1.528	1.497	2.542	0.49	52.767	44.194	0.456	2.886	3.274	42
129495800	0.18	0.464	0.307	-0.035	1.643	1.614	1.51	1.529	2.461	0.783	52.428	44.259	3.879	3.251	3.331	44
129497541	0.482	0.16	0.06	-0.263	1.141	1.924	1.57	1.499	2.924	0.114	57.081	44.732	0.405	3.845	2.389	39
129497681	0.406	0.267	0.118	-0.249	1.171	1.45	1.675	1.432	2.576	0.58	38.434	44.492	0.668	2.78	2.621	47
129497804	0.524	-0.08	0.24	-0.255	1.289	1.481	1.483	1.024	2.575	0.536	60	46.476	0.996	2.046	2.708	48
129497822	0.483	0.304	0.033	-0.09	0.838	0.977	2.056	1.092	2.524	0.771	40.984	45.75	0.54	1.448	2.334	43
129498982	0.252	0.407	0.171	-0.088	1.515	1.79	1.639	1.543	2.336	0.711	37.428	44.229	1.635	3.62	3.487	47
129499046	0.493	0.301	0.02	-0.114	0.865	1.029	1.674	1.109	2.676	0.264	63.272	35.884	0.323	1.556	2.004	40
129499079	0.22	0.344	0.219	-0.142	1.076	1.709	1.204	1.221	2.439	0.545	56.366	44.47	1.107	2.769	1.741	47
129499380	0.456	0.312	0.054	-0.174	1.248	1.33	1.822	1.445	2.66	0.311	39.075	44.729	0.513	2.583	3.046	45
129499849	0.409	0.314	0.105	-0.114	0.627	1.022	1.609	0.991	2.211	0.826	45	49.295	0.825	1.373	1.483	41
129500909	0.336	0.265	0.276	-0.171	1.709	1.633	1.464	1.611	2.304	0.583	45	49.295	1.199	3.647	3.484	47
129501006	0.434	0.437	0.047	-0.057	1.09	1.266	1.555	1.53	2.617	0.24	53.564	33.701	0.855	2.58	2.309	43
129501144	0.111	0.187	0.382	-0.279	1.734	1.716	1.507	1.494	2.359	0.739	43.866	40.719	1.135	3.443	3.515	43
129501578	0.315	0.178	0.249	-0.338	1.139	1.389	1.473	1.527	2.763	0.196	53.603	44.102	0.864	2.842	2.49	42
129501703	0.11	0.199	0.375	-0.375	1.685	1.656	1.61	1.596	2.016	1.067	51.45	38.825	1	3.526	3.65	44
129502106	0.562	1.283	0.003	-0.125	1.269	0.969	1.78	1.968	2.479	0.379	60	46.476	0.084	2.618	2.983	46
129502162	0.501	0.416	0.016	-0.125	0.875	1.09	1.538	1.603	2.509	0.37	45	49.295	0.24	2.493	1.797	48
129502305	0.378	0.383	0.236	-0.122	1.123	1.287	1.439	1.44	2.608	0.556	37.449	44.234	1.28	2.555	2.263	47
129502480	0.046	0.364	0.258	-0.076	1.487	1.477	1.227	1.591	2.451	0.359	28.96	38.46	1.906	3.159	2.539	41
129502616	0.177	0.312	0.142	-0.25	1.185	1.391	1.081	1.354	2.454	0.762	50.898	44.741	0.711	2.578	1.749	47
129502701	0.431	0.643	0.062	-0.125	1.079	0.998	1.715	1.531	2.64	0.399	60	46.476	0.63	2.087	2.477	47
129503205	0.533	0.379	0.006	-0.061	1.75	1.53	2.88	1.711	2.038	0.55	45	49.295	0.182	3.501	6.729	47
129503321	0.315	0.451	0.237	-0.099	1.465	1.084	1.532	2.301	2.303	0.553	54.25	44.095	1.759	3.496	3.131	35
129503699	0.262	0.359	0.113	-0.108	1.13	0.787	0.96	1.798	2.005	0.947	41.432	46.054	1.094	2.428	1.443	46
129504135	0.408	0.855	0.159	-0.375	1.309	2.424	1.5	1.5	2.382	1.201	54	49.295	0.626	4.849	2.619	44
129504171	0.521	0.612	0.009	-0.125	1.054	2.214	2.259	1.5	2.664	0.397	60	46.476	0.148	4.427	3.217	48
129504547	0.581	0.349	0.118	-0.286	0.815	1.468	1.674	1.505	2.866	0.174	60	46.476	0.584	2.946	1.963	46
129504700	0.254	0.304	0.122	-0.219	1.023	1.08	1.018	1.014	2.347	0.803	50.246	45.04	0.782	1.501	1.411	45
129505180	0.208	0.257	0.258	-0.399	1.691	1.601	1.466	1.497	2.763	0.384	37.5	44.244	0.815	3.196	3.357	48
129505491	0.185	0.265	0.194	-0.132	1.093	1.576	1.039	1.513	2.241	0.734	55.584	44.261	1.038	3.224	1.517	41
129505559	0.321	0.321	0.375	-0.375	2.063	1.943	1.496	1.514	2.797	0.186	45	49.295	1	3.922	4.161	42
129506050	0.72	0.133	0.136	-0.375	0.917	1.841	0.595	1.569	1.417	0.915	36	49.295	0.625	3.931	0.728	46
129506120	0.408	0.32	0.124	-0.115	1.217	1.449	1.532	1.516	2.541	0.331	36.589	41.134	0.959	3.003	2.54	41
129506371	0.227	0.63	0.257	-0.322	1.51	2.014	1.548	1.445	2.146	1.178	54	49.295	0.899	4.002	3.211	46
129506490	0.232	0.384	0.163	-0.095	1.507	0.961	1.255	1.522	2.519	0.513	50.246	45.04	1.456	1.997	2.518	45
129506586	0.367	0.128	0.121	-0.142	1.033	0.635	1.33	0.342	2.294	0.395	66.212	38.691	1.195	0.289	2.033	46
129506658	0.138	0.169	0.125	-0.348	0.563	2.05	0.498	1.509	2.498	0.655	37.641	44.274	0.351	4.145	0.375	50
129506669	0.64	0.276	0.101	-0.374	1.292	1.65	2.208	1.466	2.522	0.37	45	49.295	0.442	3.322	3.86	54
129506691	0.382	0.329	0.113	-0.159	1.529	1.609	1.51	1.58	2.601	0.435	73.178	26.4	0.739	3.389	2.898	50
129506697	0.406	0.408	0.347	-0.169	1.447	2.022	1.516	1.49	2.677	0.381	60	46.476	1.37	4.047	3.132	14
129506705	0.33	0.246	0.214	-0.206	1.422	1.746	1.516	1.527	2.6	0.539	54.547	44.111	1.018	3.548	2.877	39
129506709	0.543	0.359	0.008	-0.078	1.207	1.183	2.109	1.732	2.222	0.779	30	46.476	0.208	2.824	3.394	18
129506716	0.505	0.58	0.087	-0.001	0.886	1.13	1.552	2	2.483	0.403	60	46.476	25.538	3.014	1.956	40
129506734	0.155	0.405	0.283	-0.085	1.405	1.552	1.536	1.536	2.651	0.513	35.486	44.109	1.924	3.152	2.912	52
129506738	0.26	0.367	0.09	-0.142	0.881	1.24	1.455	1.582	2.297	0.665	37.5	44.244	0.63	2.819	1.742	54
129506751	0.346	0.364	0.089	-0.093	1.373	1.658	1.497	1.526	2.467	0.613	44.31	40.285	0.943	3.363	2.779	51
129506755	0.404	0.27	0.1	-0.351	1.562	1.891	1.52	1.516	2.647	0.475	52.666	44.212	0.505	3.858	3.14	50
129506774	0.288	0.287	0.135	-0.153	1.199	1.372	1.553	1.515	2.71	0.256	44.808	42.636	0.914	2.777	2.537	53
129506785	0.333	0.612	0.264	-0.193	1.239	2.395	1.745	1.499	2.799	0.251	60	46.476	1.105	4.781	2.888	51
129506787	0.357	0.397	0.112	-0.23	0.734	1.481	1.503	1.58	2.742	0.329	49.749	45.304	0.635	3.201	1.907	53
129506793	0.197	0.267	0.282	-0.361	1.61	1.83	1.537	1.516	2.554	0.541	50.313	45.006	0.872	3.748	3.317	30
129506809	0.428	0.354	0.124	-0.077	1.267	1.006	1.531	0.997	2.423	0.587	53.855	44.092	1.303	1.338	2.662	51
129506846	0.542	0.372	0.01	-0.104	1.12	1.604	1.628	1.495	2.322	1.162	49.287	46.009	0.188	3.218	2.418	49
129506864	0.458	0.288	0.07	-0.254	1.302	1.598	1.412	1.518	2.78	0.281	52.756	44.196	0.451	3.302	2.421	49
129506921	0.458	0.255	0.141	-0.155	1.304	1.565	1.241	1.482	2.208	0.715	25.482	40.397	0.836	3.225	2.199	44
129506929	0.517	0.395	0.244	-0.145	1.005	1.12	1.147	1.455	2.107	1.166	36	49.295	1.079	2.518	1.586	51
129506942	0.461	0.315	0.092	-0.125	0.755	1.039	1.694	1.196	2.724	0.289	52.763	44.195	0.855	1.704	1.91	49
129506948	0.254	0.283	0.143	-0.243	1.507	1.443	1.512	1.498	2.795	0.222	43.112	41.87	0.766	2.9	3.113	53
129506967	0.457	0.468	0.034	-0.137	1.177	1.34	1.778	1.707	2.315	0.573	45	49.295	0.402	3.233	2.808	43
129507019	0.592	0.623	0	0	1.199	0.937	2.836	1.607	2.323	1.152	54	49.295	144.657	2.008	4.543	51
129507049	0.16	0.439	0.267	-0.125	1.005	1.33	1.629	1.5	2.407	1.184	58.16	44.214	1.43	2.659	2.32	50
129507069	0.298	0.339	0.139	-0.193	1.549	1.64	1.598	1.474	2.57	0.556	48.719	45.949	0.792	3.37	3.317	53
129507085	0.362	0.018	0.076	-0.265	1.089	1.636	2.006	1.208	2.605	0.359	56.015	39.139	0.47	2.656	3.166	50
129507180	0.465	0.363	0.12	-0.073	0.939	1.325	1.276	1.543	2.661	0.28	56.366	44.47	1.174	2.741	1.668	51
129507228	0.568	0.306	0.001	-0.3	1.041	1.613	2.499	1.397	2.624	0.29	60	46.476	0.021	3.123	3.503	54
129507254	0.375	0.138	0.22	-0.277	1.524	1.892	1.515	1.493	2.883	0.203	56.077	44.383	0.864	3.8	3.07	51
129507257	0.349	0.33	0.071	-0.156	1.049	1.11	1.645	1.832	2.734	0.11	44.976	42.862	0.645	3.007	2.347	52
129507298	0.415	0.356	0.05	-0.072	1.036	0.981	1.297	1.476	2.318	0.556	34.957	39.907	0.805	2.065	1.792	53
129507401	0.582	0.537	0.163	-0.113	1.345	1.121	1.442	1.814	2.283	1.15	54	49.295	1.456	2.765	2.929	53
129507464	0.275	0.417	0.16	-0.331	1.399	1.375	1.507	1.39	2.799	0.146	55.975	39.991	0.787	2.634	2.89	52
129507567	0.609	0.409	0.098	-0.111	0.953	0.93	2.435	1.017	2.06	1.11	54	49.295	1.018	1.279	3.216	53
129521694	0.188	0.335	0.289	-0.375	1.366	2.424	1.241	1.5	2.42	0.507	60	46.476	0.795	4.849	2.26	23
129521706	0.238	0.355	0.091	-0.102	0.851	0.75	0.769	1.524	2.512	0.602	22.5	37.65	0.869	1.978	0.873	47
129521742	0.601	0.623	0	-0.25	0.996	1.992	1.582	1.45	2.391	1.174	54	49.295	0.002	3.868	2.096	48
129521801	0.226	0.277	0.179	-0.133	1.507	1.615	1.242	1.493	2.595	0.824	52.454	44.253	1.076	3.244	2.489	23
129521816	0.359	0.514	0.375	-0.371	1.732	1.629	1.375	1.423	2.859	0.144	60	46.476	1.053	3.152	3.709	11
129521870	0.346	0.267	0.16	-0.161	1.217	1.502	1.41	1.482	2.594	0.625	45.36	40.262	0.931	2.996	2.457	44
129521878	0.246	0.333	0.261	-0.249	1.294	1.563	1.355	1.504	2.408	0.389	63.276	41.865	0.932	3.249	3.065	24
129521906	0.521	0.258	0.123	-0.216	1.201	1.529	1.778	1.488	2.446	0.529	26.11	41.117	0.658	3.072	2.897	42
129521934	0.14	0.213	0.375	-0.375	1.791	1.745	1.598	1.539	2.367	0.536	50.375	44.976	1	3.844	3.83	28
129521972	0.335	0.32	0.25	-0.24	2.383	1.634	1.502	1.518	2.563	0.598	30	46.476	1.026	3.39	4.768	18
129521997	0.515	0.363	0.021	-0.071	1.097	1.183	1.634	1.862	2.367	1.167	49.509	46.116	0.416	2.983	2.39	20
129522003	0.631	0.618	0	-0.125	0.928	1.75	1.927	1.485	2.857	0.166	60	46.476	0	3.501	2.369	47
129522020	0.316	0.117	0.204	-0.375	1.406	2.078	1.475	1.533	2.442	0.521	69.231	36.633	0.708	4.308	2.814	44
129522051	0.44	0.27	0.101	-0.119	1.439	1.672	1.537	2.498	2.476	0.323	56.22	44.425	0.95	5.715	2.919	23
129522208	0.542	0.119	0.005	-0.13	0.758	1.04	1.431	0.994	2.563	0.332	30	46.476	0.104	1.417	1.446	20
129522231	0.304	0.287	0.133	-0.197	1.395	1.487	1.39	1.395	2.419	0.357	63.583	35.897	0.798	2.812	2.688	45
129522269	0.387	0.399	0.043	-0.032	1.376	1.432	2.046	1.41	2.189	0.628	74.105	17.647	0.876	2.692	3.908	22
129522326	0.24	0.26	0.149	-0.301	1.46	1.616	1.405	1.43	2.515	0.554	35.077	44.149	0.696	3.515	2.745	42
129522336	0.278	0.322	0.375	-0.375	1.671	2.003	1.537	1.484	2.619	0.4	60	46.476	1	4.001	3.415	40
129522390	0.485	0.196	0.062	-0.257	1.345	1.665	1.5	1.473	2.343	0.935	30	46.476	0.407	3.385	2.689	48
129522418	0.461	0.458	0.11	-0.114	1.254	1.032	1.746	1.425	2.137	1.075	43.913	45.066	1.058	2.014	3.064	24
129522429	0.446	0.679	0.191	-0.299	1.558	1.677	1.44	1.254	2.794	0.098	60	46.476	0.868	2.87	3.327	14
129522444	0.263	0.277	0.375	-0.375	1.754	1.604	1.582	1.5	2.468	0.517	30	46.476	1	3.207	3.768	48
129522523	0.614	0.178	0	-0.376	1.326	1.731	2.202	1.251	2.397	0.193	45	49.295	0	2.927	3.885	43
129522526	0.313	0.31	0.113	-0.135	1.667	1.434	1.439	1.514	2.573	0.424	46.28	37.127	0.946	2.979	3.202	24
129522532	0.384	0.523	0.122	-0.357	1.461	1.286	1.427	1.475	2.505	0.622	60	46.476	0.601	2.629	2.805	41
129522750	0.417	0.456	0.107	-0.192	1.115	1.866	1.148	1.471	2.153	1.174	54	49.295	0.569	3.728	1.72	22
129522766	0.423	0.131	0.12	-0.304	1.119	1.748	1.484	1.433	2.333	0.761	45	49.295	0.552	3.339	2.275	19
129522784	0.368	0.34	0.126	-0.113	1.208	1.221	1.549	1.484	2.642	0.256	49.819	41.147	1.055	2.558	2.599	26
129522787	0.229	0.234	0.136	-0.208	1.248	1.37	0.905	1.522	2.464	0.552	40.748	41.575	0.71	2.826	1.492	43
129522792	0.115	0.369	0.292	-0.061	1.511	1.504	1.352	1.413	2.391	0.791	62.192	37.333	2.197	2.831	2.795	48
129522808	0.448	0.335	0.072	-0.193	1.278	2.419	1.46	1.501	2.676	0.312	60	46.476	0.496	4.834	2.477	48
129522815	0.446	0.371	0.101	-0.071	1.426	1.965	1.52	1.534	2.575	0.572	54.625	44.117	1.234	3.988	2.918	34
129522904	0.399	0.855	0.086	-0.375	1.147	2.424	1.53	1.5	2.73	0.603	60	46.476	0.413	4.849	2.375	45
129522950	0.345	0.316	0.076	-0.205	1.026	1.579	1.707	1.513	2.705	0.471	50.737	44.809	0.508	3.183	2.4	46
129523059	0.448	0.407	0.077	-0.303	1.233	1.237	1.654	1.304	2.78	0.261	52.699	44.206	0.524	2.249	2.705	44
129523078	-0.132	0.291	0.315	-0.162	1.319	1.649	0.913	1.501	2.411	0.647	19.642	23.454	1.32	3.294	1.605	38
129523516	0.371	0.333	0.13	-0.129	1.484	1.271	1.561	1.422	2.7	0.334	52.731	44.2	1.06	2.458	3.146	46
129523598	0.313	0.301	0.09	-0.11	1.021	1.048	1.385	0.911	2.468	0.361	62.34	32.611	0.89	1.282	2.161	45
129523629	0.396	0.239	0.368	-0.255	1.284	0.936	1.179	0.906	2.677	0.294	60	46.476	1.38	1.131	2.179	39
129523694	0.141	0.186	0.17	-0.246	1.419	1.388	1.289	1.371	2.695	0.112	48.618	41.185	0.857	2.94	2.634	41
129524105	0.569	0.302	0.167	-0.327	1.283	1.492	1.766	1.514	2.516	0.544	30	46.476	0.734	3.233	3.191	4
129524851	0.224	0.154	0.339	-0.153	1.32	1.401	1.445	1.512	2.718	0.333	41.271	45.942	1.394	2.986	2.547	54
129524947	0.269	0.529	0.274	-0.125	1.847	2.28	1.546	1.502	2.668	0.604	60	46.476	1.604	4.561	3.774	47
129525165	0.162	0.868	0.398	-0.375	1.656	2.424	1.494	1.5	2.015	1.087	54	49.295	1.002	4.849	3.297	40
129525991	0.186	0.412	0.15	-0.196	1.475	1.4	1.532	1.52	2.745	0.22	43.052	41.583	0.909	2.904	3.126	46
129526569	0.232	0.366	0.208	-0.209	0.871	1.243	0.869	1.343	2.433	0.497	52.301	44.287	0.832	2.294	1.01	41
129526876	0.348	0.216	0.229	-0.239	1.555	1.588	1.477	1.585	2.206	0.578	54.751	44.129	1.004	3.369	3.142	45
129527487	0.104	0.32	0.375	-0.308	1.738	1.829	1.588	1.485	1.595	1.298	54.027	44.076	1.175	3.649	3.7	42
129528083	0.396	0.249	0.089	-0.208	1.209	1.686	1.61	1.522	2.703	0.471	54.385	44.101	0.587	3.421	2.631	47
129528178	0.373	0.523	0.101	-0.114	1.227	1.306	1.678	1.534	2.795	0.165	41.183	40.681	0.931	2.777	2.818	39
129528377	0.512	0.641	0.023	-0.36	1.105	0.954	1.604	1.404	2.382	1.188	54	49.295	0.183	1.92	2.362	43
129529281	0.347	0.402	0.224	-0.112	1.346	0.976	1.463	1.094	2.356	0.632	52.432	44.258	1.719	1.45	2.78	4
129529414	0.328	0.562	0.109	-0.123	1.36	1.312	1.056	2.207	2.28	0.652	45	49.295	0.867	3.962	1.908	38
129529856	0.529	0.624	0.235	-0.166	0.92	1.087	1.131	1.945	1.804	1.401	45	51.962	0.97	3.05	1.439	46
129530016	0.291	0.37	0.135	-0.073	1.326	1.632	1.479	1.513	2.496	0.695	52.094	44.337	1.431	3.285	2.637	39
129530344	0.217	0.102	0.375	-0.375	1.83	1.748	1.576	1.572	2.179	0.703	24.625	39.489	1	3.743	3.9	40
129530585	0.317	0.826	0.276	-0.125	1.281	1.151	1.502	1.597	2.787	0.388	60	46.476	1.608	2.498	2.584	47
129530602	0.345	0.613	0.07	-0.125	0.999	0.986	1.898	1.622	2.399	0.786	60	46.476	0.661	2.188	2.629	44
129530775	0.416	0.63	0.078	-0.169	1.147	1.636	2.188	1.473	2.681	0.372	60	46.476	0.582	3.287	3.358	46
129530961	0.404	0.304	0.142	-0.242	1.212	1.605	1.607	1.507	2.788	0.159	54.47	44.106	0.728	3.285	2.601	45
129531030	0.466	0.296	0.114	-0.13	1.276	1.173	1.359	1.545	2.603	0.39	40.744	45.596	0.9	2.48	2.327	53
129531125	0.177	0.232	0.365	-0.206	1.392	1.503	1.167	1.605	2.555	0.25	48.309	41.225	1.117	3.25	2.164	23
129531930	0.47	0.439	0.094	-0.12	1.695	1.433	1.517	1.554	2.744	0.222	36.517	44.109	0.852	2.991	3.403	40
129532437	0.421	0.428	0.106	-0.075	1.026	1.115	1.432	1.398	2.737	0.168	43.965	40.309	1.162	2.077	2.062	47
129533392	0.47	0.612	0.032	-0.125	0.786	2.214	1.352	1.5	2.674	0.435	60	46.476	0.353	4.427	1.439	39
129533443	0.278	0.466	0.132	-0.034	1.41	1.742	1.331	1.544	2.505	0.495	53.216	44.133	2.548	3.535	2.546	41
129533513	1.163	0.69	0.241	-0.151	1.456	1.598	2.02	1.211	2.012	1.034	54	49.295	1.189	2.627	4.055	39
129533851	0.27	0.265	0.134	-0.208	1.122	1.479	1.081	1.493	2.354	0.658	39.449	44.893	0.694	2.969	1.641	42
129534279	0.411	0.528	0.08	-0.328	1.72	1.125	1.543	1.441	2.643	0.587	45	49.295	0.462	2.32	3.501	47
129534722	0.481	0.253	0.123	-0.301	1.315	1.799	1.784	1.471	2.765	0.276	26.445	41.521	0.603	3.727	3.176	47
129534879	0.376	0.446	0.114	-0.123	1.543	1.383	1.197	1.315	1.798	0.831	37.454	44.234	1.111	2.504	2.469	48
129534984	0.665	0.436	0.151	-0.083	1.451	1.331	1.345	1.563	2.664	0.218	17.813	19.586	1.648	2.574	2.676	43
129535120	0.424	0.855	0.172	-0.25	1.857	2.314	1.496	1.5	2.963	0.082	60	46.476	0.801	4.628	3.704	41
129535686	0.318	0.164	0.24	-0.294	1.268	1.506	1.59	1.48	2.711	0.299	55.629	44.271	0.877	3.004	2.7	44
129568334	0.347	0.359	0.122	-0.152	0.928	1.421	1.479	1.448	2.08	0.743	45	49.295	0.755	2.804	1.936	50
129568362	0.299	0.397	0.244	-0.239	1.496	1.325	1.668	1.465	2.661	0.263	36.36	44.1	1.022	2.74	3.434	14
129568372	0.462	0.417	0.067	-0.23	1.49	1.369	1.651	1.521	2.776	0.326	52.5	44.244	0.503	2.852	3.252	50
129568407	0.591	0.423	0	-0.125	1.359	1.494	2.297	1.522	2.657	0.334	30	46.476	0.01	3.065	4.161	49
129568417	0.45	0.307	0.086	-0.286	1.196	1.476	1.549	1.316	2.761	0.244	54.133	44.092	0.531	2.745	2.465	52
129568456	0.472	0.589	0.023	-0.121	0.823	0.843	1.265	1.09	2.159	1.084	45.321	45.006	0.367	1.263	1.389	49
129568519	0.486	0.368	0.188	-0.072	1.37	1.548	1.669	1.501	2.357	0.76	45	49.295	1.734	3.095	3.138	52
129568704	0.317	0.879	0.263	-0.3	1.502	2.252	1.523	1.399	2.711	0.395	60	46.476	0.955	4.197	3.042	54
129568723	0.272	0.027	0.35	-0.153	1.59	1.625	1.48	1.379	2.579	0.472	54.231	44.094	1.468	3.022	3.32	28
129568736	0.252	0.531	0.287	-0.007	1.395	1.954	1.257	2.057	2.385	0.565	75.309	22.767	6.574	5.358	3.321	52
129568786	0.432	0.358	0.077	-0.246	1.335	1.412	1.524	1.541	2.468	0.545	60	46.476	0.499	2.901	2.688	51
129568819	0.288	0.286	0.128	-0.127	1.009	1.089	0.952	1.518	2.597	0.473	24.754	39.62	0.871	2.342	1.294	53
129568822	0.478	0.331	0.04	-0.238	0.897	1.472	1.493	1.641	2.584	0.392	60	46.476	0.292	3.222	1.801	52
129568829	0.252	0.249	0.134	-0.155	1.162	1.182	1.539	1.463	2.501	0.656	37.5	44.244	0.938	2.369	2.498	50
129568916	0.617	0.453	0	-0.227	0.717	1.303	2.312	1.499	2.702	0.333	45	49.295	0	2.692	2.218	49
129569046	0.394	0.461	0.088	-0.098	0.847	1.238	2.08	1.699	2.723	0.174	57.289	39.397	0.864	2.869	2.945	53
129569105	0.516	0.391	0.113	-0.169	1.107	1.608	1.493	1.345	2.66	0.373	60	46.476	0.754	2.938	2.269	54
129569268	0.414	0.455	0.14	-0.249	1.433	1.667	1.535	1.482	2.294	1.159	54	49.295	0.728	3.338	2.924	49
129569277	0.126	0.258	0.375	-0.376	1.731	1.772	1.607	1.527	2.54	0.758	52.5	44.244	1.007	3.688	3.736	54
129569294	0.489	0.283	0.019	-0.131	1.117	1.398	2.471	1.445	2.516	0.435	40.89	45.689	0.254	2.77	3.708	51
129569327	0.181	0.164	0.134	-0.222	0.86	1.085	1.371	1.426	2.509	0.842	33.358	44.563	0.69	2.163	1.694	51
129569411	0.295	0.215	0.256	-0.394	1.336	1.543	1.55	1.388	2.259	1.129	44.987	45	0.826	2.853	2.77	52
129569522	0.412	0.31	0.124	-0.106	1.205	1.058	1.449	1.606	2.71	0.276	52.031	41.702	1.094	2.396	2.416	52
129569527	0.219	0.064	0.149	-0.151	1.39	1.407	2.226	1.386	2.354	0.699	33.596	44.482	0.926	2.695	4.208	50
129569586	0.33	0.4	0.085	-0.12	1.214	1.245	1.263	1.473	2.332	0.758	37.431	44.23	0.762	2.532	2.048	14
129569671	-0.18	0.136	0.31	-0.266	0.916	1.594	0.635	1.536	1.925	0.708	30	46.476	0.63	3.321	0.776	53
129569673	0.398	0.268	0.124	-0.259	1.229	1.714	1.516	1.522	2.564	0.529	38.899	44.659	0.604	3.537	2.534	52
129569732	0.149	-0.337	0.153	-0.377	1.153	1.354	1.401	0.73	2.506	0.436	57.775	38.779	0.801	1.321	2.69	50
129569854	0.461	0.413	0.124	-0.1	1.213	1.406	1.546	1.541	2.211	1.181	36	49.295	1.133	2.889	2.543	52
129569960	0.372	0.395	0.111	-0.089	1.155	1.418	1.568	1.562	2.718	0.315	52.569	44.23	1.124	2.952	2.444	54
129570647	0.172	0.187	0.371	-0.375	1.566	1.647	1.311	1.577	2.856	0.115	54.078	29.821	0.987	3.469	3.528	52
129571280	0.19	0.855	0.375	-0.375	1.662	2.424	1.578	1.5	2.082	1.147	54	49.295	1	4.849	3.498	50
129571508	0.412	0.42	0.114	-0.294	1.222	1.427	1.472	1.379	2.308	1.152	60.746	41.795	0.623	2.764	2.488	53
129571723	0.413	0.408	0.124	-0.081	1.147	1.526	1.385	1.543	2.411	0.577	45	49.295	1.207	3.125	2.16	50
129572255	0.336	0.361	0.127	-0.138	1.229	1.411	1.672	1.443	2.42	0.296	56.083	44.385	0.912	2.83	2.866	52
129572448	0.435	0.273	0.058	-0.358	1.434	1.6	1.597	1.477	2.751	0.275	43.163	40.524	0.348	3.314	3.036	53
129572871	0.458	0.272	0.06	-0.21	1.03	1.4	1.589	1.451	2.748	0.334	55.844	44.322	0.454	2.812	2.202	51
129573448	0.427	0.341	0.224	-0.372	1.324	1.733	1.53	1.481	2.138	1.123	36	49.295	0.725	3.505	2.762	52
129573529	0.292	0.168	0.373	-0.375	1.7	1.748	1.405	1.366	2.699	0.28	68.601	36.95	0.99	3.218	3.715	9
129573550	0.315	0.188	0.222	-0.35	1.454	1.677	1.52	1.415	2.503	0.555	25.47	40.384	0.784	3.575	2.947	53
129573681	0.425	0.513	0.05	-0.137	1.011	1.188	0.954	1.475	2.392	0.674	52.269	44.294	0.558	2.473	1.272	24
129573810	0.391	0.442	0.205	-0.08	1.424	1.551	1.54	1.573	2.64	0.394	30	46.476	1.721	3.196	2.923	53
129573822	0.351	0.258	0.074	-0.214	1.26	1.57	1.46	1.501	2.527	0.445	45.864	41.356	0.507	3.148	2.462	54
129573889	0.358	0.242	0.071	-0.22	0.783	1.378	0.855	1.378	2.309	0.626	36.171	40.85	0.425	2.955	0.892	53
129573937	0.363	0.282	0.261	-0.208	1.547	1.7	1.54	1.485	2.792	0.205	56.645	44.564	1.116	3.416	3.173	53
129573975	0.311	0.335	0.109	-0.108	0.905	1.03	1.398	1.353	2.499	0.597	52.5	44.244	0.929	1.93	1.815	51
129574125	0.464	0.666	0.056	-0.125	1.015	1.295	1.458	1.373	2.748	0.292	60	46.476	0.6	2.398	1.971	54
129574354	0.407	0.619	0.105	-0.12	1.503	1.607	1.564	1.814	2.649	0.151	68.636	23.536	0.842	3.933	2.635	24
129574961	0.354	0.479	0.113	-0.033	1.011	1.235	1.501	1.691	2.744	0.298	49.581	45.4	2.147	2.784	2.297	24
129575283	0.172	0.368	0.205	-0.177	1.399	1.533	1.375	1.455	2.516	0.308	30.523	38.85	1.034	3.22	2.577	19
129575545	0.442	0.317	0.049	-0.107	1.193	1.287	1.552	1.409	2.621	0.489	50.362	41.151	0.6	2.466	2.473	20
129576243	0.136	0.285	0.248	-0.251	0.991	1.773	1.18	1.463	2.071	1.266	54	49.295	0.819	3.493	1.69	23
129577605	0.047	0.227	0.392	-0.375	1.735	1.77	1.398	1.533	2.254	0.785	45	49.295	0.969	3.605	3.238	21
129578067	0.17	0.159	0.325	-0.317	1.784	1.609	1.451	1.606	2.77	0.251	60.497	40.039	1.065	3.599	3.804	21
129578094	0.083	0.517	0.32	-0.096	1.421	1.43	1.043	1.625	2.673	0.203	37.385	29.93	1.721	3.108	1.96	26
129578288	0.566	0.51	0.003	-0.095	1.305	1.008	1.742	1.482	2.655	0.336	52.5	44.244	0.107	2.043	2.993	21
129578338	0.368	-0.027	0.249	-0.375	1.501	2.433	1.468	1.496	2.715	0.354	60	46.476	0.821	4.851	3.061	13
129579172	0.297	0.06	0.126	-0.148	1.235	1.236	1.288	1.495	2.57	0.398	50.742	37.233	0.881	2.641	2.284	28
129581353	0.218	0.127	0.594	-0.365	2.199	1.675	1.456	1.521	2.515	0.763	30	46.476	1.178	3.422	4.27	21
129581478	0.412	-0.052	0.124	-0.154	1.17	1.321	1.334	0.979	1.88	1.196	36	49.295	0.918	1.738	2.111	20
129582090	0.45	0.245	0.121	-0.166	1.318	1.481	1.468	1.378	2.579	0.346	56.11	44.393	0.829	2.828	2.64	22
129582530	0.154	0.366	0.15	-0.286	1.672	1.396	1.619	1.34	2.458	0.537	34.615	44.221	0.793	3.091	3.664	24
129587908	0.292	0.163	0.099	-0.285	1.351	1.615	1.51	1.425	2.71	0.249	27.539	28.857	0.562	3.417	2.771	2
129590896	0.269	0.2	0.134	-0.153	1.461	1.345	1.468	1.279	2.414	0.417	44.736	33.437	0.939	2.459	2.884	15
129591383	0.361	0.411	0.099	-0.126	0.975	1.468	1.179	1.491	2.295	0.658	60	46.476	0.729	2.946	1.539	14
129591455	0.506	0.166	0.117	-0.252	1.087	1.484	2.016	1.489	2.68	0.275	41.695	46.245	0.596	3.002	3.033	9
129591682	0.344	0.11	0.075	-0.146	1.382	1.313	1.355	1.606	2.073	0.748	38.491	44.511	0.642	2.992	2.497	16
129593244	0.252	0.298	0.256	-0.364	1.565	1.622	1.565	1.385	2.802	0.177	29.016	36.38	0.846	3.554	3.345	31
129593733	0.611	0.266	0.237	-0.129	1.348	1.431	2.084	1.562	1.927	1.179	36	49.295	1.348	3.109	3.867	16
129594008	0.435	0.618	0.059	-0.169	1.198	1.957	1.858	1.48	2.516	0.543	60	46.476	0.496	3.899	2.994	15
129595132	0.238	0.411	0.131	-0.074	1.104	1.295	1.398	1.335	2.529	0.407	43.051	41.265	1.329	2.282	2.358	48
129595179	0.127	0.284	0.168	-0.247	1.478	1.316	1.255	1.527	2.402	0.358	31.338	33.919	1.011	3.478	2.623	41
129595278	0.467	0.32	0.333	-0.238	1.244	1.472	1.058	1.45	2.557	0.413	24.601	39.465	0.907	3.148	1.782	44
129596036	0.546	0.506	0.123	-0.026	0.938	1.09	1.722	1.609	2.281	1.132	54	49.295	2.668	2.338	2.24	46
129596502	0.507	0.295	0.125	-0.133	1.406	1.509	1.646	1.555	2.347	0.652	30	46.476	0.919	3.296	3.126	40
129596744	0.121	0.142	0.375	-0.384	1.765	1.759	1.498	1.518	2.889	0.115	39.28	37.764	1.004	3.57	3.537	41
129596872	0.352	0.373	0.159	-0.128	1.197	1.355	1.325	1.495	2.657	0.394	52.49	44.246	1.061	2.744	2.112	40
129596890	0.374	0.517	0.066	-0.312	1.174	1.299	1.359	1.47	2.66	0.544	48.743	45.933	0.396	2.665	2.137	43
129597041	0.58	0.417	0.12	-0.145	0.629	0.701	1.232	2.144	2.631	0.37	45	49.295	0.776	3.315	1.092	38
129597243	0.367	0.358	0.124	-0.106	1.118	1.406	1.506	1.575	2.67	0.204	62.412	36.761	1.043	3.004	2.531	40
129597536	0.138	0.335	0.296	-0.125	1.773	2.395	1.503	1.502	1.969	0.992	60	46.476	1.62	4.789	3.569	47
129597605	0.348	0.398	0.083	-0.147	1.31	0.818	1.395	1.263	2.454	0.435	41.703	40.612	0.87	1.912	2.445	11
129597678	0.335	0.598	0.129	-0.249	1.144	1.428	1.993	1.464	2.574	0.539	60	46.476	0.666	2.932	3.119	47
129597724	0.408	0.351	0.123	-0.113	1.019	1.304	1.111	1.716	2.068	0.579	45	49.295	0.99	3.134	1.539	45
129597811	0.456	0.39	0.049	-0.373	1.128	1.741	1.5	1.567	2.641	0.371	30	46.476	0.279	3.821	2.256	45
129598040	0.24	0.243	0.133	-0.171	1.179	1.537	1.198	1.589	2.561	0.195	53.909	31.37	0.832	3.352	2.019	13
129599082	0.355	0.371	0.108	-0.2	1.697	1.513	1.517	1.748	2.585	0.568	67.539	34.809	0.681	3.528	3.34	47
129600953	0.452	0.388	0.094	-0.099	0.969	1.645	1.642	1.514	2.329	0.446	70.419	36.208	0.76	3.334	2.423	40
129601164	0.296	0.556	0.128	-0.165	1.335	1.028	1.387	1.518	2.305	0.876	60	46.476	0.849	2.244	2.539	46
129601238	0.462	0.212	0.096	-0.142	1.228	1.394	1.629	1.468	2.564	0.437	54.625	44.117	0.761	2.79	2.75	47
129601452	0.454	0.288	0.049	-0.136	0.94	1.03	1.608	1.032	2.764	0.197	68.672	36.912	0.582	1.417	2.092	42
129601701	0.423	0.367	0.082	-0.112	0.936	1.667	1.068	1.493	2.452	0.769	45	49.295	0.727	3.358	1.329	37
129601878	0.164	0.003	0.202	-0.515	1.832	1.483	1.468	1.118	2.567	0.387	48.712	45.954	0.834	2.21	3.767	43
129602037	0.458	0.418	0.249	-0.161	1.78	1.37	1.505	1.677	2.639	0.428	45	49.295	1.292	3.283	3.624	47
129602129	0.391	0.394	0.093	-0.238	1.311	1.482	1.327	1.516	2.585	0.435	51.525	44.506	0.579	3.187	2.29	9
129602894	0.361	0.366	0.126	-0.177	1.108	1.838	1.057	1.459	2.126	1.091	48.426	45.647	0.702	3.6	1.579	39
129603330	0.278	0.322	0.375	-0.375	1.758	2.003	1.473	1.484	2.695	0.397	60	46.476	1	4.001	3.586	46
129603355	1.206	0.315	0.297	-0.12	1.643	1.36	0.957	1.715	2.118	0.738	25.364	40.266	1.639	3.465	2.094	44
129603849	0.19	0.345	0.142	-0.228	1.177	1.241	1.609	1.433	2.624	0.461	35.737	44.096	0.76	2.579	2.65	46
129603860	0.235	0.204	0.135	-0.199	1.123	1.398	1.79	1.398	2.516	0.324	59.951	38.557	0.814	2.616	3.268	9
129603927	0.39	0.453	0.192	-0.039	1.417	1.048	1.517	1.491	2.846	0.218	54.114	44.092	2.929	2.096	2.866	47
129604086	0.308	0.387	0.142	-0.118	1.232	1.522	1.534	1.571	2.154	0.505	40.453	40.891	1.024	3.242	2.865	46
129604423	0.361	0.388	0.13	-0.101	1.49	1.348	1.536	1.634	2.735	0.202	44.614	40.621	1.185	2.946	3.099	15
129604803	0.465	0.17	0.027	-0.141	0.791	1.83	1.329	1.481	2.34	0.834	45	49.295	0.286	3.661	1.405	36
129604932	0.322	0.469	0.375	-0.293	2.003	1.426	1.484	1.502	2.612	0.371	30	46.476	1.221	3.031	4.001	43
129605432	0.322	0.238	0.168	-0.216	1.681	1.879	1.356	1.53	2.339	0.71	44.108	40.464	0.871	3.804	3.063	40
129606001	0.602	0.855	0.333	-0.375	1.094	2.424	1.666	1.5	2.402	1.183	54	49.295	0.833	4.849	2.629	40
129606030	0.487	0.281	0.034	-0.245	1.066	1.351	1.595	1.436	2.759	0.214	54.479	44.106	0.285	2.695	2.266	41
129606215	0.355	0.278	0.129	-0.259	1.226	1.995	1.71	1.498	2.651	0.439	54.816	44.136	0.651	4	2.846	47
129606512	0.327	0.531	0.119	-0.013	0.912	1.141	0.876	1.608	2.697	0.21	42.261	40.486	3.658	2.414	1.08	40
129606804	0.447	0.378	0.206	-0.126	1.312	1.47	1.488	1.561	2.672	0.424	45	49.295	1.283	3.102	2.677	38
129607013	0.386	0.316	0.108	-0.137	1.496	1.4	1.451	1.477	2.739	0.333	44.936	40.254	0.864	2.835	2.87	19
129607115	0.4	0.363	0.122	-0.105	1.412	1.334	1.742	1.53	2.14	0.692	56.077	44.383	1.081	2.778	3.402	12
129607263	0.23	0.084	0.223	-0.308	1.46	1.651	1.392	1.287	2.286	0.363	69.429	25.871	0.772	2.831	2.789	47
129607800	0.301	0.463	0.353	-0.307	1.526	1.412	1.68	1.488	2.641	0.352	45	49.295	1.126	2.908	3.419	48
129608226	0.286	-0.041	0.177	-0.382	1.511	1.764	1.603	1.205	2.617	0.366	56.514	39.35	0.724	2.862	3.239	43
129608248	0.179	0.138	0.295	-0.375	1.735	1.689	1.519	1.494	2.788	0.302	60.701	38.805	0.884	3.379	3.532	13
129608372	0.489	0.257	0.019	-0.136	1.63	1.585	1.839	1.403	1.999	0.613	37.237	44.195	0.327	3.002	3.995	44
129608382	0.321	0.631	0.169	-0.248	1.366	1.315	1.149	1.455	1.884	1.258	54	49.295	0.75	2.618	2.111	42
129608386	0.168	0.19	0.254	-0.375	1.587	1.662	1.432	1.578	2.77	0.216	57.46	39.853	0.814	3.498	3.382	44
129608431	0.537	0.615	0.009	-0.151	1.266	0.791	1.901	1.572	2.712	0.276	45	49.295	0.157	1.962	3.199	48
129608663	0.366	0.541	0.182	-0.014	1.327	1.509	1.624	1.533	2.234	1.161	54	49.295	5.917	3.085	2.878	44
129608718	0.239	0.347	0.136	-0.117	1.085	1.263	1.595	1.183	2.248	0.545	39.026	41.393	1.01	1.987	2.566	18
129609112	0.416	0.247	0.066	-0.21	0.953	1.365	1.491	1.565	2.615	0.444	60.683	37.184	0.487	2.971	2.039	45
129609194	0.286	0.372	0.15	-0.103	1.101	2.129	1.553	1.529	2.558	0.532	41.072	45.808	1.104	4.287	2.3	16
129609399	0.339	0.286	0.121	-0.134	1.614	1.473	1.498	1.499	2.409	0.736	38.031	41.675	0.973	2.992	3.285	44
129609583	0.518	0.258	0.023	-0.176	1.198	1.832	1.605	1.303	2.486	0.247	71.166	36.058	0.238	3.187	2.505	47
129609751	0.486	0.124	0.281	-0.311	1.302	1.946	1.503	1.481	2.679	0.371	56.371	44.472	0.861	3.936	2.762	45
129610079	0.3	0.355	0.081	-0.098	0.939	1.074	1.012	1.59	2.349	0.387	43.542	41.742	0.868	2.378	1.27	41
129610311	0.43	0.324	0.087	-0.25	1.188	1.754	1.589	1.502	2.601	0.36	60	46.476	0.516	3.551	2.517	44
129610505	0.35	0.207	0.117	-0.205	1.023	1.246	1.589	1.146	2.331	0.783	35.615	44.101	0.776	1.914	2.469	47
129610837	0.433	0.439	0.081	-0.125	1.033	1.354	1.487	1.489	2.204	1.147	54	49.295	0.729	2.72	2.064	16
129611181	0.52	0.855	0.25	-0.375	1.787	2.424	1.569	1.5	2.394	1.177	54	49.295	0.817	4.849	3.799	39
129611300	0.336	0.612	0.171	-0.125	1.457	2.214	1.543	1.5	2.709	0.559	45	49.295	1.187	4.427	2.991	45
129611718	0.349	0.124	0.239	-0.157	1.456	1.815	1.529	1.486	2.753	0.317	55.572	44.259	1.209	3.618	2.962	39
129612430	0.253	0.51	0.139	-0.152	1.357	0.938	1.265	1.36	2.537	0.557	38.553	41.635	0.969	2.18	2.291	40
129612516	0.226	0.232	0.153	-0.12	1.219	0.841	1.594	0.804	2.296	0.769	35.246	44.13	1.433	0.907	2.635	40
129612644	0.196	0.131	0.328	-0.272	1.601	1.564	1.553	1.596	2.475	0.244	41.325	38.058	1.017	3.955	3.513	15
129612706	0.502	0.385	0.365	-0.166	1.408	1.514	1.492	1.558	2.663	0.384	30	46.476	1.403	3.119	2.897	42
129613465	0.276	0.175	0.204	-0.325	1.422	2.133	1.508	1.501	2.568	0.536	40.154	45.25	0.769	4.28	2.869	46
129614055	0.271	0.337	0.133	-0.222	1.478	1.485	1.501	1.634	2.25	0.811	45	49.295	0.722	3.237	3.016	17
129614167	0.506	0.477	0.024	-0.124	1.133	1.347	1.704	1.764	2.614	0.263	60	46.476	0.323	3.274	2.569	48
129614978	0.32	0.152	0.135	-0.361	1.707	1.712	1.503	1.53	2.84	0.213	47.538	41.724	0.598	3.499	3.432	45
129615126	0.205	0.245	0.374	-0.228	1.641	1.8	1.574	1.457	1.914	1.037	54	49.295	1.059	3.654	3.564	47
129615326	0.269	0.529	0.301	-0.125	1.289	2.28	1.503	1.502	2.668	0.387	60	46.476	1.503	4.561	2.592	18
129615519	0.348	0.448	0.173	-0.121	1.102	1.39	1.856	1.51	2.687	0.329	34.014	44.358	1.171	2.842	2.991	45
129616250	0.479	0.277	0.039	-0.177	1.234	0.758	1.625	0.478	2.625	0.259	80.847	14.632	0.536	0.483	2.488	15
129616684	0.392	0.245	0.203	-0.375	1.112	1.615	1.335	1.637	2.517	0.561	67.5	37.65	0.661	3.525	2.572	40
129620959	0.473	0.238	0.029	-0.091	1.081	0.851	1.541	0.769	2.423	0.466	69.625	36.467	0.529	0.873	2.22	17
129621534	0.578	0.335	0.12	-0.375	1.044	2.424	1.698	1.5	2.387	1.175	54	49.295	0.511	4.849	2.435	39
129622924	0.331	0.18	0.077	-0.301	1.161	1.713	1.205	1.505	2.564	0.594	45.141	40.251	0.415	3.443	1.873	42
129623214	0.368	0.288	0.126	-0.202	1.107	1.215	1.521	1.433	2.841	0.098	54.099	44.091	0.784	2.332	2.355	42
129623413	0.324	0.279	0.114	-0.133	1.244	1.632	1.246	1.558	1.632	1.178	43.679	45.097	0.786	3.432	2.091	44
129624277	0.209	0.351	0.135	-0.146	1.145	1.11	1.282	1.378	2.447	0.354	44.636	42.62	0.965	2.17	1.974	15
129624407	0.366	0.284	0.085	-0.155	1.352	1.474	1.537	1.533	2.51	0.529	44.739	41.949	0.713	3.032	2.796	48
129624813	0.344	0.187	0.153	-0.367	1.022	1.25	1.38	0.889	2.713	0.141	56.351	39.648	0.803	1.51	2.356	43
129624956	0.309	0.287	0.168	-0.134	1.4	1.495	1.261	1.589	2.053	1.112	36	49.295	1.033	3.217	2.418	20
129624957	0.522	0.321	0.145	-0.12	0.91	1.739	1.744	1.388	2.634	0.257	67.715	34.859	0.888	3.215	2.902	40
129625094	0.3	0.337	0.171	-0.122	1.18	1.06	0.851	1.151	2.399	0.31	47.529	35.61	1.207	1.68	1.308	34
129625804	0.507	0.335	0.123	-0.375	1.151	2.424	1.531	1.5	2.852	0.141	60	46.476	0.51	4.849	2.445	41
129627623	0.37	0.469	0.076	-0.21	1.502	1.333	1.542	1.394	2.117	1.095	50.595	40.299	0.64	2.641	3.088	40
129628091	0.367	0.17	0.131	-0.297	1.431	1.477	1.544	1.483	2.776	0.476	39.577	44.953	0.63	2.976	2.944	46
129628215	0.369	0.254	0.076	-0.211	1.042	1.513	1.59	1.43	2.652	0.222	66.227	30.165	0.521	2.952	2.569	47
129628455	0.241	0.279	0.358	-0.165	1.366	1.684	1.491	1.477	2.228	1.131	49.026	45.891	1.364	3.399	2.719	39
129629471	0.314	0.09	0.179	-0.256	1.09	1.245	1.479	1.44	2.526	0.564	56.695	44.582	0.827	2.556	2.199	41
129629814	0.359	0.371	0.072	-0.092	0.871	1.514	1.697	1.435	2.616	0.365	44.96	41.883	0.773	2.85	2.102	22
129629825	0.346	0.411	0.105	-0.113	1.336	1.312	1.761	1.623	2.426	0.415	35.615	44.101	0.958	2.93	3.221	19
129629970	0.511	0.584	0.019	-0.192	0.898	1.793	1.683	1.46	2.802	0.293	60	46.476	0.197	3.57	2.034	47
129630274	0.345	0.263	0.187	-0.125	1.142	0.539	1.358	0.551	2.032	1.084	54	49.295	1.865	0.396	2.072	27
129630307	0.248	0.192	0.256	-0.13	1.585	1.246	1.427	0.99	2.574	0.388	67.764	37.466	1.455	1.653	3.316	20
129630594	0.355	0.145	0.131	-0.26	1.406	1.574	1.533	1.329	2.358	0.558	60	46.476	0.702	2.819	2.945	47
129630968	0.464	0.12	0.154	-0.375	1.441	1.759	1.468	1.489	2.422	0.516	51.8	41.657	0.603	3.518	2.882	22
129631271	0.038	0.274	0.375	-0.375	1.734	1.979	1.347	1.385	1.871	0.7	60	46.476	1	3.782	3.203	19
129631728	0.392	0.667	0.09	-0.127	1.584	1.897	2.358	2.023	1.75	0.92	70.469	27.478	0.662	5.256	5.269	27
129631816	0.552	0.584	0.002	-0.118	1.091	0.785	2.195	1.47	2.703	0.367	60	46.476	0.056	1.594	3.189	28
129631896	0.292	0.297	0.083	-0.131	0.985	1.466	1.37	1.497	2.221	0.807	45	49.295	0.668	3.025	1.822	41
129631901	0.551	0.312	0.119	-0.111	0.909	0.873	1.572	2.973	2.045	1.249	36	49.295	1.099	3.778	2.026	48
129632111	0.122	0.119	0.345	-0.368	1.708	1.583	1.459	1.48	2.168	0.785	41.458	46.073	0.971	3.164	3.326	21
129632191	0.343	0.409	0.079	-0.142	1.315	1.137	1.321	1.149	2.401	0.433	67.752	34.481	0.749	1.917	2.352	23
129632222	0.405	0.156	0.097	-0.275	1.558	1.61	1.556	1.512	2.713	0.458	46.687	40.527	0.554	3.389	3.194	43
129632234	0.536	0.498	0.101	-0.101	1.162	0.926	1.754	1.508	2.461	0.384	30	46.476	1.018	1.967	2.761	24
129632283	0.363	0.359	0.209	-0.125	1.409	1.715	1.663	1.475	2.713	0.253	60	46.476	1.371	3.39	3.126	17
129632290	0.119	0.083	0.259	-0.161	1.474	1.367	1.553	1.332	2.61	0.215	59.998	40.535	1.284	2.667	3.185	24
129632768	0.43	0.096	0.118	-0.341	1.134	1.613	1.392	1.293	2.381	0.787	37.5	44.244	0.538	2.783	2.146	23
129632945	0.512	0.437	0.014	-0.021	1.08	2.317	1.441	2.371	2.69	0.223	80.338	15.359	0.431	7.325	1.797	22
129632973	0.31	0.335	0.375	-0.375	2.022	2.424	1.512	1.5	1.867	1.452	45	51.962	1	4.849	4.115	43
129633139	0.525	0.522	0.106	-0.015	1.016	1.391	1.707	1.523	2.486	0.493	45	49.295	3.31	2.793	2.392	44
129633143	0.299	0.321	0.088	-0.073	1.165	0.9	1.026	1.141	2.245	0.564	37.5	44.244	1.158	1.384	1.589	49
129633307	0.386	0.396	0.125	-0.373	1.58	1.742	1.517	1.558	2.805	0.162	60	46.476	0.545	3.688	3.251	25
129633419	0.362	0.138	0.184	-0.348	1.564	1.827	1.246	1.346	1.624	0.947	36	49.295	0.811	3.304	2.651	24
129634234	0.394	0.535	0.092	-0.125	1.236	1.502	1.529	1.577	2.522	0.564	60	46.476	0.805	3.227	2.549	44
129634599	0.25	0.409	0.401	-0.164	1.638	1.31	1.602	1.524	2.637	0.366	60	46.476	1.637	2.663	3.496	30
129634636	0.283	0.266	0.108	-0.161	1.159	1.257	1.997	1.723	1.961	0.797	45	49.295	0.628	3.172	3.202	21
129634678	0.299	0.339	0.129	-0.25	1.607	1.555	1.4	1.484	2.287	0.638	45	49.295	0.668	3.141	3.041	34
129636482	0.451	0.443	0.098	-0.053	1.278	1.278	1.492	1.533	2.64	0.55	36.625	44.117	1.428	2.615	2.575	27
129637123	0.298	0.272	0.238	-0.376	1.56	1.691	1.534	1.472	2.724	0.392	35.64	44.1	0.792	3.476	3.189	20
129638256	0.612	0.206	0.375	-0.646	2.395	2.503	1.498	1.492	2.964	0.077	60	46.476	0.826	4.981	4.789	19
129638449	0.451	0.109	0.233	-0.156	1.187	1.825	1.503	1.505	2.782	0.212	56.001	44.362	1.083	3.686	2.567	28
129638825	0.603	0.481	0.162	-0.125	0.915	1.236	1.642	1.68	2.741	0.182	60	46.476	1.09	2.873	2.648	18
129639667	0.508	0.229	0.022	-0.286	1.072	1.702	1.399	1.5	2.551	0.6	41.009	45.766	0.18	3.405	1.987	24
129640067	0.153	0.517	0.21	-0.017	1.049	0.993	1.647	1.539	2.771	0.257	33.437	44.535	4.994	2.028	2.389	25
129641083	0.532	0.413	0.009	-0.245	1.044	1.502	1.735	1.53	2.188	1.113	36	49.295	0.102	3.135	2.415	31
129641343	0.427	0.17	0.078	-0.286	1.327	1.652	2.016	1.463	2.687	0.234	46.027	37.661	0.453	3.504	3.573	36
129643327	0.531	0.223	0.092	-0.375	3.399	1.731	5.872	1.552	1.834	1.054	45	45	0.465	3.852	26.883	20
129644743	0.412	0.476	0.074	-0.183	1.05	1.309	1.616	1.502	2.78	0.232	51.585	44.486	0.558	2.691	2.291	7
129647047	0.147	0.372	0.149	-0.156	1.486	1.612	1.593	1.507	2.607	0.427	40.146	37.197	0.969	3.288	3.302	19
129647153	0.122	0.371	0.125	-0.071	0.58	1.375	0.518	1.487	2.625	0.215	36.737	36.332	0.876	2.707	0.422	30
129648617	0.355	0.284	0.092	-0.133	1.106	1.382	1.387	1.712	2.544	0.462	55.417	29.974	0.779	3.217	2.363	35
129649279	0.15	0.335	0.366	-0.375	1.628	2.424	1.467	1.5	1.995	1.239	54	49.295	0.95	4.849	3.295	34
129649807	0.47	0.323	0.03	-0.102	1.228	1.028	1.829	2.506	2.426	0.386	50.044	41.028	0.489	3.839	3.016	5
129650715	0.296	0.263	0.146	-0.375	1.517	1.563	1.508	1.446	2.563	0.59	49.11	45.689	0.608	3.127	3.056	34
129651360	0.378	0.447	0.089	-0.071	1.035	1.413	1.457	1.54	2.654	0.298	43.249	40.575	1.006	2.871	2.037	36
129651437	0.503	0.05	0.012	-0.193	1.497	1.606	1.963	1.193	1.933	1.079	36	49.295	0.19	2.623	3.919	35
129651742	0.258	0.225	0.264	-0.135	1.582	1.247	1.431	1.333	2.287	0.745	55.692	44.285	1.516	2.275	3.158	33
129651969	-0.006	0.177	0.126	-0.15	1.197	1.382	0.9	1.671	2.104	0.466	25.154	40.039	0.886	3.525	1.474	21
129652052	0.283	0.407	0.115	-0.05	1.274	1.306	1.412	1.589	2.271	0.41	36.015	36.318	1.683	2.76	2.491	4
129652662	0.49	0.054	0.045	-0.146	1.312	1.572	1.539	1.222	2.689	0.257	71.179	36.056	0.424	2.57	2.636	31
129652831	0.311	0.261	0.251	-0.16	1.332	1.463	1.403	1.506	2.728	0.207	48.675	41.238	1.193	2.965	2.494	31
129652884	0.174	0.132	0.295	-0.373	1.583	1.646	1.496	1.448	2.757	0.24	52.885	36.701	0.899	3.369	3.208	38
129653067	0.241	0.279	0.14	-0.138	1.729	1.265	1.542	1.722	2.493	0.58	22.906	37.953	1.069	3.034	3.572	37
129653633	0.37	0.409	0.178	-0.116	1.711	1.574	1.476	1.526	2.737	0.358	49.749	45.304	1.286	3.181	3.451	37
129653965	0.45	0.395	0.047	-0.115	1.36	1.523	1.473	1.492	2.42	0.235	62.947	23.192	0.555	3.062	2.595	38
129654303	0.361	0.321	0.076	-0.102	1.222	1.466	1.546	1.505	2.575	0.598	48.872	41.352	0.823	2.971	2.55	29
129654921	0.473	0.237	0.189	-0.252	1.245	1.719	1.587	1.522	2.567	0.379	60	46.476	0.776	3.533	2.801	35
129654964	0.382	0.555	0.122	-0.09	1.372	1.783	1.12	2.213	1.83	1.074	63	40.249	1.074	5.303	2.055	34
129655814	0.321	0.366	0.249	-0.191	1.532	1.567	1.515	1.498	2.525	0.363	30	46.476	1.11	3.474	3.144	33
129664816	-0.242	0.353	0.126	-0.104	1.256	1.054	0.705	1.918	2.23	1.11	31.023	43.381	0.941	2.905	1.167	49
129664859	0.526	0.469	0.015	-0.208	1.224	1.583	1.924	1.459	2.607	0.295	60	46.476	0.17	3.28	3.139	49
129664893	0.405	0.278	0.101	-0.165	1.436	1.292	1.247	1.117	2.442	0.425	51.876	41.635	0.868	1.965	2.368	52
129664908	0.358	-0.049	0.071	-0.175	1.331	1.423	1.333	1.011	2.272	0.468	65.769	39.102	0.615	1.934	2.342	54
129664928	0.523	0.346	0.119	-0.083	0.858	1.341	1.392	1.471	2.292	0.754	30	46.476	1.099	2.619	1.637	50
129664932	0.45	0.166	0.04	-0.262	1.105	1.618	1.682	1.491	2.841	0.155	47.828	42.086	0.294	3.259	2.506	53
129664935	0.474	0.612	0.042	-0.375	1.219	2.405	1.605	1.497	2.71	0.448	60	46.476	0.258	4.802	2.603	52
129664942	0.301	0.266	0.196	-0.235	1.309	1.02	1.4	1.24	2.448	0.342	37.694	44.286	1.07	1.866	2.443	54
129664943	0.343	0.474	0.369	-0.177	1.517	1.542	1.446	1.58	2.445	0.546	45	49.295	1.399	3.319	3.041	52
129664951	0.382	0.18	0.138	-0.245	1.272	1.452	1.529	1.496	2.713	0.414	41.039	45.786	0.706	2.96	2.606	53
129664952	0.196	0.205	0.375	-0.155	1.8	1.528	1.5	1.473	2.034	0.777	30	46.476	1.525	3.088	3.646	50
129664958	0.139	0.05	0.296	-0.169	1.405	1.518	1.423	1.218	2.501	0.334	64.291	29.733	1.146	2.524	3.65	50
129664985	0.372	0.166	0.239	-0.339	1.39	1.559	1.504	1.479	2.65	0.494	40.385	45.38	0.826	3.107	2.875	53
129665106	0.353	0.358	0.113	-0.105	1.127	1.177	1.818	1.643	2.074	1.156	45	45	1.04	2.67	2.946	54
129665108	0.277	0.346	0.206	-0.35	1.578	1.64	1.511	1.504	2.642	0.54	49.53	45.43	0.768	3.372	3.184	31
129665185	0.519	0.299	0.019	-0.169	1.145	2.018	1.885	1.502	1.826	1.422	45	51.962	0.224	4.074	2.877	53
129665186	0.624	0.556	0	-0.115	1.07	0.994	2.617	1.836	2.752	0.151	30	46.476	0	2.578	3.732	51
129665256	0.217	0.13	0.375	-0.375	1.882	2.062	1.551	1.511	1.748	1.41	36.938	44.638	1	4.172	4.013	32
129665265	0.319	0.26	0.11	-0.131	1.011	1.382	1.343	1.248	2.449	0.298	56.952	39.204	0.772	2.325	2.033	51
129665267	0.311	0.261	0.13	-0.135	1.083	1.587	1.127	1.645	2.266	0.533	52.378	44.269	0.791	3.53	1.679	50
129665280	0.284	0.551	0.14	-0.006	1.239	1.31	1.403	2.052	2.439	0.806	67.184	35.346	8.661	3.585	2.699	52
129665281	0.558	0.22	0.003	-0.141	1.365	1.176	2.323	1.644	2.655	0.176	25.984	40.969	0.063	3.036	4.227	49
129665306	0.463	0.347	0.031	-0.088	1.261	1.293	1.615	1.338	2.792	0.223	33.359	39.648	0.533	2.316	2.715	53
129665320	0.478	0.255	0.125	-0.314	1.703	1.529	1.422	1.496	2.732	0.575	30	46.476	0.576	3.061	3.243	51
129665328	0.23	0.12	0.148	-0.202	1.342	1.817	1.616	1.47	2.31	0.731	56.001	44.362	0.767	3.71	2.941	37
129665344	0.282	0.326	0.241	-0.235	1.327	1.122	1.504	1.568	2.686	0.306	52.414	44.262	1.051	2.518	2.685	50
129665402	0.432	0.356	0.125	-0.151	1.11	1.148	1.563	1.622	2.417	0.72	30	46.476	0.874	2.712	2.359	52
129665483	0.337	0.282	0.279	-0.208	1.551	1.7	1.528	1.485	2.787	0.244	56.281	44.443	1.159	3.416	3.155	50
129665494	0.273	0.127	0.375	-0.376	1.724	2.007	1.537	1.503	2.754	0.382	56.475	44.506	1.011	4.053	3.52	54
129665529	0.259	0.456	0.179	-0.169	0.962	1.742	0.924	1.478	2.388	0.464	60	46.476	0.816	3.496	1.185	49
129665596	0.368	0.285	0.072	-0.374	1.438	1.689	1.655	1.463	2.585	0.441	34.428	44.259	0.401	3.448	3.187	53
129665616	0.278	0.855	0.375	-0.25	1.689	2.314	1.506	1.5	2.764	0.41	60	46.476	1.229	4.628	3.384	52
129665706	0.423	0.166	0.216	-0.243	1.473	1.378	1.484	1.523	2.538	0.483	56.32	44.456	0.951	2.848	2.986	49
129665918	0.267	0.31	0.375	-0.375	1.751	2.109	1.429	1.49	2.666	0.352	60	46.476	0.994	4.259	3.863	54
129666016	0.416	0.277	0.116	-0.195	1.424	1.581	1.364	1.456	2.118	1.175	44.748	45.004	0.734	3.228	2.605	49
129666051	0.387	0.531	0.077	-0.109	1.579	1.371	1.542	2.144	2.619	0.357	60.171	33.253	0.861	4.006	3.069	40
129666275	0.44	0.416	0.046	-0.123	1.05	1.126	1.506	1.423	2.636	0.522	52.509	44.242	0.531	2.255	2.134	51
129666350	0.267	0.143	0.115	-0.167	0.965	1.248	0.939	0.903	2.276	0.543	73.384	28.339	0.75	1.515	1.211	54
129666437	0.283	0.327	0.133	-0.125	1.187	1.615	1.488	1.424	2.476	0.774	60	46.476	1.017	3.106	2.483	50
129666466	0.354	0.188	0.099	-0.133	0.934	1.263	1.067	0.999	2.57	0.595	56.74	44.599	0.826	1.705	1.328	50
129666490	0.442	0.31	0.059	-0.136	1.091	1.593	1.765	1.5	2.642	0.376	53.79	44.094	0.551	3.211	2.592	54
129666497	0.52	0.334	0.014	-0.163	1.311	1.521	1.519	1.46	2.694	0.368	52.018	41.725	0.19	3.054	2.607	51
129666506	0.028	0.354	0.148	-0.102	1.02	0.994	0.985	1.46	1.942	1.081	49.789	40.011	1.267	2.016	1.402	39
129666589	0.51	0.553	0.122	-0.122	1.018	0.97	1.505	1.672	2.758	0.173	60	46.476	1.007	2.219	2.147	51
129666596	0.274	0.046	0.354	-0.386	1.39	1.763	1.382	1.388	2.678	0.268	61.169	37.368	0.951	3.262	4.059	50
129666608	0.134	0.624	0.381	-0.125	1.655	1.577	1.492	1.483	2.675	0.37	63.542	41.536	1.762	3.143	3.348	51
129666848	0.412	0.095	0.165	-0.255	0.8	1.257	0.846	1.027	2.722	0.135	56.366	44.47	0.728	1.72	1.181	34
[truncated: 1,477 more rows]
